# Supplementary material for: Epigenetic Predictor of Age
Source: PLoS One. 2011 Jun 22;6(6):e14821. doi: 10.1371/journal.pone.0014821 (PMC3120753; doi:10.1371/journal.pone.0014821)
Supplement: Data Set S1 — Full statistics and module membership of all array probes. (3.01 MB XLS) [file pone.0014821.s001.xls]

## Sheet: all stats.csv
TargetID	Chr	MapInfo	Gene_ID	Symbol	Module Color	correlation	pval correlation	qval correlation
cg00000292	16	28797601	GeneID:487	ATP2A1	grey	0.286099	0.100938	0.638211
cg00002426	3	57718583	GeneID:7871	SLMAP	turquoise	-0.155168	0.380889	0.807778
cg00003994	7	15692387	GeneID:4223	MEOX2	blue	0.157407	0.373969	0.806573
cg00005847	2	176737319	GeneID:3232	HOXD3	blue	0.129623	0.464996	0.821489
cg00006414	7	148453770	GeneID:57541	ZNF398	grey	0.026601	0.88129	0.876252
cg00007981	11	93502242	GeneID:24145	PANX1	grey	-0.00180408	0.991921	0.887099
cg00010193	4	1135216	GeneID:401114	FLJ35816	blue	-0.0355911	0.841613	0.871202
cg00011459	16	8797926	GeneID:5373	PMM2	brown	-0.235659	0.179692	0.723332
cg00013618	22	20710839	GeneID:3535		blue	-0.0263169	0.88255	0.876252
cg00014837	12	6627518	GeneID:84519	ACRBP	brown	-0.101957	0.566125	0.834612
cg00015770	4	122521457	GeneID:84109	GPR103	brown	0.132099	0.456438	0.82095
cg00016968	1	113051971	GeneID:389	RHOC	turquoise	-0.141309	0.425359	0.816016
cg00019495	4	57242282	GeneID:84525	HOP	grey	-0.192292	0.275927	0.773091
cg00020533	6	35588894	GeneID:7287	TULP1	brown	-0.165792	0.348722	0.798054
cg00022866	11	63865016	GeneID:283234	FLJ37970	yellow	0.0804755	0.650958	0.843597
cg00024396	6	53321967	GeneID:60481	ELOVL5	grey	0.127138	0.47367	0.821952
cg00024812	2	9481699	GeneID:51692	CPSF3	grey	0.0140034	0.937349	0.880754
cg00025991	10	726625	GeneID:22982	DIP2C	yellow	0.0665223	0.708558	0.853391
cg00027083	18	5533801	GeneID:23136	EPB41L3	grey	0.000372943	0.99833	0.887424
cg00027674	11	87548545	GeneID:23682	RAB38	blue	0.329911	0.0567178	0.554311
cg00030047	1	6191377	GeneID:148646	C1orf188	yellow	0.0788497	0.657575	0.844351
cg00031162	17	7394101	GeneID:407977	TNFSF12-TNFSF13	turquoise	-0.253978	0.147217	0.698307
cg00033773	19	12640366	GeneID:84292	MORG1	turquoise	-0.215524	0.220894	0.744224
cg00035623	19	60611648	GeneID:27338	UBE2S	yellow	-0.0788576	0.657543	0.844351
cg00037763	18	40535761	GeneID:26040	SETBP1	yellow	0.0698774	0.694547	0.850053
cg00037940	3	139961975	GeneID:5291	PIK3CB	yellow	-0.0495538	0.780775	0.862535
cg00040873	16	1949158	GeneID:4716	NDUFB10	turquoise	-0.0516275	0.771839	0.860363
cg00041575	11	2279317	GeneID:10077	TSPAN32	yellow	0.14618	0.40941	0.812158
cg00042156	10	42290848	GeneID:84856	MGC16291	grey	-0.184427	0.296415	0.783048
cg00043080	19	45544995	GeneID:23646	PLD3	yellow	-0.243664	0.16493	0.712634
cg00044245	6	94185610	GeneID:2045	EPHA7	green	0.355684	0.0389743	0.490934
cg00049986	14	34661165	GeneID:55012	C14orf10	blue	0.00889599	0.960176	0.88406
cg00051623	11	104412239	GeneID:834	CASP1	brown	-0.107546	0.544913	0.831719
cg00051979	10	95452151	GeneID:118924	C10orf4	grey	-0.177806	0.314394	0.786909
cg00053292	17	59032032	GeneID:51204	CCDC44	grey	-0.156531	0.376669	0.807465
cg00055233	9	5329677	GeneID:6013	RLN1	green	0.28539	0.101823	0.638595
cg00057593	8	143913961	GeneID:2765	GML	turquoise	-0.112578	0.526143	0.829572
cg00059225	5	151284550	GeneID:2741	GLRA1	yellow	0.646421	3.63e-05	0.0116618
cg00059930	13	47792383	GeneID:5925	RB1	yellow	0.0254392	0.886441	0.876799
cg00060882	X	23982732	GeneID:1968	EIF2S3	blue	-0.0810753	0.648523	0.843597
cg00061059	19	14501983	GeneID:9524	GPSN2	grey	0.0154538	0.930874	0.880232
cg00063144	17	36807581	GeneID:3881	KRTHA1	yellow	0.0623545	0.726093	0.855942
cg00065385	9	110663216	GeneID:10881	ACTL7A	yellow	-0.0835784	0.6384	0.843597
cg00066153	11	125055954	GeneID:56	ACRV1	turquoise	-0.0810641	0.648568	0.843597
cg00066816	5	158690931	GeneID:3593	IL12B	turquoise	-0.178064	0.313681	0.786909
cg00067471	19	1192377	GeneID:513	ATP5D	turquoise	-0.302631	0.0819151	0.614228
cg00069261	16	22294032	GeneID:1039	CDR2	brown	-0.282768	0.105147	0.643128
cg00071250	1	170894886	GeneID:356	FASLG	brown	0.112694	0.525715	0.829572
cg00075967	15	72282407	GeneID:64220	STRA6	turquoise	-0.312525	0.071934	0.591759
cg00076645	5	171644167	GeneID:92181	DC-UbP	turquoise	-0.269018	0.123932	0.666482
cg00077457	1	90232588	GeneID:284695	ZNF326	yellow	-0.158368	0.371024	0.806573
cg00078867	X	48427342	GeneID:7454	WAS	yellow	0.0393788	0.825005	0.868592
cg00079056	9	33229641	GeneID:27290	SPINK4	brown	-0.0444858	0.80273	0.864767
cg00081935	12	3057167	GeneID:10867	TSPAN9	blue	-0.44669	0.00808949	0.264341
cg00083937	22	49386671	GeneID:23542	MAPK8IP2	yellow	0.520491	0.00160142	0.112611
cg00090147	8	11599776	GeneID:2626	GATA4	brown	0.347914	0.0437716	0.507574
cg00091693	17	36295128	GeneID:54474	KRT20	turquoise	-0.341905	0.0477978	0.524981
cg00093177	17	34439021	GeneID:342666	FLJ43826	yellow	-0.0486488	0.784684	0.862535
cg00094319	13	24568530	GeneID:5042	PABPC3	blue	0.200229	0.256208	0.763751
cg00095526	1	199348309	GeneID:779	CACNA1S	yellow	0.174292	0.324208	0.791376
cg00095674	1	148389278	GeneID:51177	PLEKHO1	grey	-0.329884	0.0567393	0.554311
cg00096922	7	96492121	GeneID:1749	DLX5	turquoise	-0.261949	0.13451	0.686018
cg00098162	10	90609553	GeneID:118932	ANKRD22	yellow	-0.121388	0.494057	0.825299
cg00105470	1	226357491	GeneID:79169	C1orf35	blue	-0.196084	0.266388	0.771522
cg00107187	14	104142043	GeneID:388021	FLJ42486	green	0.702413	3.65e-06	0.00290657
cg00107488	22	18310437	GeneID:10587	TXNRD2	grey	-0.192517	0.275357	0.772701
cg00108454	1	22836201	GeneID:712	C1QA	turquoise	0.0165182	0.926126	0.879897
cg00112517	17	35036537	GeneID:84152	PPP1R1B	turquoise	-0.190494	0.280528	0.776526
cg00113020	19	59865294	GeneID:11006	LILRB4	brown	0.0637052	0.720394	0.855151
cg00113951	12	119562473	GeneID:9478	CABP1	grey	-0.0521652	0.769526	0.860079
cg00115714	6	111302805	GeneID:262	AMD1	grey	0.207704	0.23851	0.755065
cg00116234	9	18464243	GeneID:92949	ADAMTSL1	blue	-0.0517835	0.771167	0.860291
cg00116838	19	50693586	GeneID:147699	FLJ40125	brown	0.138877	0.43345	0.817637
cg00117172	1	25128425	GeneID:864	RUNX3	green	0.291651	0.0942096	0.630932
cg00119079	3	184362972	GeneID:27074	LAMP3	brown	-0.310884	0.0735201	0.594569
cg00121904	X	43626770	GeneID:4129	MAOB	turquoise	0.14529	0.412299	0.812367
cg00123035	1	149586162	GeneID:5993	RFX5	blue	0.126196	0.476978	0.821952
cg00126657	X	47852194	GeneID:280657	SSX6	grey	-0.0576401	0.746093	0.858389
cg00126698	X	100527159	GeneID:695	BTK	yellow	-0.101129	0.569299	0.834612
cg00128197	X	53478180	GeneID:3028	HADH2	grey	-0.050943	0.774786	0.860852
cg00128560	16	3292014	GeneID:91151	TIGD7	brown	-0.227401	0.195876	0.735588
cg00128766	1	46957803	GeneID:9813	KIAA0494	blue	0.0746918	0.674616	0.848954
cg00128877	1	46842765	GeneID:8569	MKNK1	brown	0.137495	0.438084	0.818357
cg00129774	12	54646681	GeneID:1017	CDK2	grey	0.119048	0.502482	0.826112
cg00131557	13	42494656	GeneID:29103	DNAJC15	yellow	-0.0793526	0.655526	0.843977
cg00134787	17	10360224	GeneID:4619	MYH1	brown	-0.0804774	0.65095	0.843597
cg00135056	3	130479985	GeneID:56941	C3orf37	brown	-0.0521198	0.769721	0.860079
cg00136105	12	100749042	GeneID:79158	GNPTAB	blue	-0.0750232	0.673252	0.848595
cg00136477	1	22842926	GeneID:714	C1QC	yellow	-0.0575219	0.746597	0.858389
cg00136736	22	28279905	GeneID:8563	C22orf19	turquoise	-0.0811419	0.648253	0.843597
cg00138126	20	55720103	GeneID:56937	TMEPAI	yellow	0.12319	0.487622	0.823512
cg00141162	3	122862467	GeneID:3059	HCLS1	yellow	0.0706014	0.691537	0.850053
cg00141550	X	50044129	GeneID:85417	CCNB3	brown	0.0166585	0.9255	0.879897
cg00143376	2	232102946	GeneID:10316	NMUR1	grey	0.0502478	0.777781	0.862149
cg00143998	1	226712482	GeneID:128312	HIST3H2BB	turquoise	-0.228025	0.19462	0.735588
cg00145118	5	141374115	GeneID:10007	GNPDA1	grey	-0.172489	0.329315	0.791584
cg00145348	X	55043587	GeneID:27301	APEX2	grey	0.0675472	0.704267	0.852131
cg00146096	11	22603885	GeneID:2188	FANCF	grey	-0.0759712	0.669355	0.8485
cg00149659	3	10132352	GeneID:55845	C3orf10	grey	-0.058573	0.742122	0.858301
cg00151234	X	77246019	GeneID:5230	PGK1	blue	-0.154983	0.381465	0.807778
cg00152644	1	151334860	GeneID:6704	SPRR2E	grey	-0.356675	0.0383942	0.488989
cg00155167	8	100095007	GeneID:157680	VPS13B	blue	0.234475	0.181953	0.725305
cg00155485	12	115198983	GeneID:23389	THRAP2	blue	0.247291	0.158536	0.70716
cg00156216	11	129445059	GeneID:334	APLP2	grey	-0.238631	0.174105	0.721178
cg00158308	13	96444342	GeneID:27199	OXGR1	grey	0.216155	0.219513	0.742738
cg00160914	1	112100786	GeneID:55924	C1orf183	turquoise	0.163618	0.355166	0.800221
cg00162643	9	32516492	GeneID:23586	DDX58	blue	0.102819	0.562828	0.834427
cg00164041	4	89597222	GeneID:51191	HERC5	brown	-0.133561	0.451426	0.82095
cg00165981	5	74843795	GeneID:10087	COL4A3BP	grey	0.290911	0.0950855	0.633839
cg00168082	9	132578998	GeneID:25	ABL1	blue	0.164962	0.351174	0.799151
cg00168942	10	35934436	GeneID:219770	CX40.1	yellow	-0.247404	0.158338	0.706992
cg00169548	14	34414883	GeneID:11177	BAZ1A	turquoise	-0.393393	0.0213498	0.38731
cg00171126	21	39674392	GeneID:7485	WRB	blue	0.296276	0.0888697	0.622792
cg00171161	4	88562660	GeneID:53343	NUDT9	grey	-0.0499892	0.778897	0.862469
cg00174500	14	22916319	GeneID:116173	CMTM5	blue	0.0897011	0.613912	0.840764
cg00174901	19	660889	GeneID:5064	PALM	grey	-0.445538	0.0082745	0.265371
cg00176210	8	41774124	GeneID:286	ANK1	yellow	0.425604	0.0120913	0.314225
cg00180631	X	149487298	GeneID:4534	MTM1	yellow	-0.110088	0.535391	0.830511
cg00182461	2	201462561	GeneID:53938	PPIL3	blue	0.339996	0.0491368	0.527334
cg00183782	15	97956351	GeneID:4205	MEF2A	brown	-0.26444	0.130709	0.679099
cg00186701	8	98359686	GeneID:85453	TSPYL5	grey	0.385867	0.0242022	0.40283
cg00187380	12	52713651	GeneID:3222	HOXC5	brown	0.0127335	0.94302	0.881798
cg00188348	11	65525113	GeneID:8815	BANF1	blue	0.0172243	0.922977	0.879897
cg00191052	X	46317714	GeneID:56548	CHST7	yellow	0.0279691	0.875232	0.874611
cg00195561	11	46365160	GeneID:1132	CHRM4	turquoise	-0.173864	0.325415	0.791376
cg00199549	22	34125374	GeneID:4174	MCM5	yellow	0.180288	0.307577	0.786868
cg00200063	17	55824723	GeneID:84669	USP32	grey	0.0167427	0.925125	0.879897
cg00201234	3	13565968	GeneID:2199	FBLN2	yellow	0.625754	7.57e-05	0.01696
cg00202711	X	113724666	GeneID:3358	HTR2C	yellow	0.243302	0.165577	0.712634
cg00204262	19	44014998	GeneID:1891	ECH1	grey	-0.111195	0.53127	0.830088
cg00206052	10	103338133	GeneID:25911	RP11-529I10.4	grey	-0.257898	0.140864	0.68989
cg00207534	16	70487013	GeneID:9798	KIAA0174	grey	-0.0506698	0.775962	0.861492
cg00208830	1	181421401	GeneID:3918	LAMC2	turquoise	-0.107972	0.543313	0.831536
cg00208967	19	9908924	GeneID:93145	OLFM2	green	0.429795	0.0111846	0.304558
cg00209066	22	48604927	GeneID:23774	BRD1	blue	0.032397	0.855671	0.872054
cg00209951	1	115014357	GeneID:163259	DENND2C	blue	0.0868535	0.625252	0.84229
cg00212549	3	124230310	GeneID:54437	SEMA5B	blue	-0.0587202	0.741496	0.858237
cg00213044	12	51172705	GeneID:140446	KRT6C	blue	-0.133156	0.452812	0.82095
cg00213331	5	138491362	GeneID:64374	SIL1	yellow	-0.138912	0.433332	0.817637
cg00213714	9	118489191	GeneID:22954	TRIM32	grey	-0.241472	0.168882	0.715996
cg00214346	17	64020112	GeneID:5573	PRKAR1A	grey	0.303226	0.0812866	0.613723
cg00214794	17	37034149	GeneID:3872	KRT17	grey	-0.0864975	0.626676	0.842539
cg00214855	6	13921926	GeneID:63933	C6orf79	blue	0.102066	0.565707	0.834612
cg00215066	19	17073316	GeneID:4650	MYO9B	yellow	0.138289	0.435418	0.818008
cg00216758	11	550589	GeneID:256329	C11orf35	brown	-0.00149024	0.993326	0.887099
cg00217795	14	79747441	GeneID:1734	DIO2	grey	0.00327367	0.98534	0.887099
cg00223950	1	19408809	GeneID:23352	RBAF600	brown	-0.108227	0.542354	0.831536
cg00226904	18	59308045	GeneID:5268	SERPINB5	turquoise	-0.240418	0.170807	0.718445
cg00226923	6	37080005	GeneID:221472	FGD2	turquoise	-0.0828166	0.641474	0.843597
cg00228799	9	130620412	GeneID:2021	ENDOG	blue	-0.267608	0.125991	0.670712
cg00229387	6	43553920	GeneID:93643	TJAP1	turquoise	-0.217695	0.216166	0.742336
cg00230271	4	107456632	GeneID:93627	MGC16169	blue	0.22683	0.197032	0.735784
cg00230502	12	118256764	GeneID:160777	CCDC60	yellow	0.220278	0.210632	0.74151
cg00230685	X	17665760	GeneID:6322	SCML1	blue	0.237722	0.175801	0.721574
cg00233307	19	43800916	GeneID:11184	MAP4K1	grey	-0.132714	0.454327	0.82095
cg00234616	2	74594080	GeneID:3196	TLX2	brown	0.120451	0.497423	0.825495
cg00236832	17	35719015	GeneID:5914	RARA	grey	-0.332669	0.0545583	0.548274
cg00237010	12	643122	GeneID:4815	NINJ2	grey	-0.20173	0.252586	0.761435
cg00238052	X	101266947	GeneID:140597	TCEAL2	grey	-0.0362688	0.838636	0.870603
cg00239685	3	39123346	GeneID:64689	GORASP1	grey	-0.36441	0.0341032	0.467165
cg00240880	20	42776647	GeneID:8839	WISP2	turquoise	-0.139384	0.431755	0.816993
cg00242839	10	6170584	GeneID:84991	RBM17	grey	-0.133887	0.450312	0.820496
cg00245878	7	64088310	GeneID:51351	H-plk	turquoise	-0.0298354	0.866978	0.873863
cg00250430	9	1041579	GeneID:10655	DMRT2	yellow	0.22147	0.208109	0.73995
cg00253200	3	194118768	GeneID:151963	C3orf59	grey	0.0347993	0.845094	0.871403
cg00256074	16	30293651	GeneID:29895	MYLPF	brown	-0.0243636	0.891213	0.876968
cg00259755	10	134059753	GeneID:170394	PWWP2	brown	-0.0854967	0.630686	0.843597
cg00261552	12	12656161	GeneID:1389	CREBL2	turquoise	-0.191838	0.277086	0.774218
cg00263760	10	118887356	GeneID:11023	VAX1	brown	0.0621531	0.726944	0.856171
cg00265490	8	98725021	GeneID:92140	MTDH	yellow	0.077544	0.662909	0.84652
cg00269932	19	59705108	GeneID:3904	LAIR2	yellow	0.16236	0.358929	0.803202
cg00273068	20	39429161	GeneID:90187	EMILIN3	brown	0.0110792	0.950413	0.882383
cg00273124	5	177514118	GeneID:55651	NOLA2	blue	-0.124127	0.48429	0.821952
cg00274399	13	21143420	GeneID:2254	FGF9	grey	0.175873	0.319771	0.789571
cg00275232	19	50271381	GeneID:162979	ZNF342	grey	-0.0287912	0.871594	0.87423
cg00278366	12	109424670	GeneID:144715	RAD9B	yellow	0.127062	0.473937	0.821952
cg00279797	X	109448574	GeneID:9949	AMMECR1	turquoise	-0.0819715	0.644891	0.843597
cg00280814	22	22075389	GeneID:150244	FLJ31568	grey	-0.320397	0.0646918	0.57504
cg00280894	X	101365619	GeneID:56001	NXF2	brown	-0.215402	0.221163	0.744224
cg00282347	1	6163627	GeneID:26038	CHD5	yellow	0.0896841	0.613979	0.840764
cg00291877	15	99653456	GeneID:6627	SNRPA1	blue	0.216972	0.217733	0.742336
cg00293409	3	197851066	GeneID:375387	LRRC33	grey	0.0392791	0.825441	0.868592
cg00294382	12	55018988	GeneID:51561	IL23A	yellow	-0.0251214	0.887851	0.87695
cg00295325	2	169596178	GeneID:8647	ABCB11	yellow	-0.128983	0.467223	0.821608
cg00296685	6	30984051	GeneID:2968	GTF2H4	brown	-0.0746802	0.674664	0.848954
cg00297584	12	115455414	GeneID:400077	FLJ42957	brown	-0.0671925	0.705751	0.852361
cg00298357	5	148738984	GeneID:27190	IL17B	blue	0.149883	0.397515	0.80987
cg00298951	12	107257921	GeneID:1240	CMKLR1	grey	-0.192648	0.275023	0.772571
cg00303548	13	95540414	GeneID:266722	HS6ST3	blue	-0.235745	0.179528	0.723332
cg00307685	1	92188112	GeneID:676	BRDT	blue	0.189341	0.283504	0.778372
cg00308665	13	46367655	GeneID:3356	HTR2A	yellow	-0.229215	0.192236	0.733813
cg00309056	7	38184637	GeneID:83930	STARD3NL	brown	0.0868947	0.625088	0.84229
cg00311768	8	144770000	GeneID:7264	TSTA3	turquoise	-0.104075	0.558043	0.834427
cg00314943	2	232978994	GeneID:251	ALPPL2	grey	0.00100763	0.995487	0.887099
cg00315936	7	127079975	GeneID:27044	SND1	blue	0.293695	0.0918194	0.629321
cg00317680	8	97343246	GeneID:51001	MTERFD1	grey	-0.295551	0.0896906	0.624578
cg00318573	20	61463562	GeneID:1137	CHRNA4	brown	0.232075	0.186595	0.728516
cg00319692	8	87180235	GeneID:245972	ATP6V0D2	yellow	0.0515776	0.772053	0.860363
cg00321478	1	195505021	GeneID:23418	CRB1	turquoise	-0.0599054	0.736462	0.85732
cg00323915	7	149895920	GeneID:55303	GIMAP4	brown	-0.218669	0.214068	0.742276
cg00328227	1	109005848	GeneID:113802	C1orf59	yellow	0.257058	0.142207	0.692729
cg00331433	X	16647721	GeneID:94056	SYAP1	grey	-0.0695675	0.695837	0.850757
cg00332153	4	102931033	GeneID:55024	BANK1	yellow	0.477568	0.00428719	0.199677
cg00333226	7	49784309	GeneID:375567	UNQ739	brown	-0.0843217	0.635406	0.843597
cg00333528	6	89984204	GeneID:2569	GABRR1	yellow	0.0825811	0.642426	0.843597
cg00334507	16	29732100	GeneID:9961	MVP	yellow	-0.196414	0.265566	0.771095
cg00336605	19	55571249	GeneID:7376	NR1H2	blue	0.0965154	0.587132	0.836779
cg00338702	12	131973767	GeneID:55743	CHFR	grey	-0.00863383	0.961349	0.88406
cg00338893	7	140361083	GeneID:51650	MRPS33	blue	-0.129828	0.464284	0.821489
cg00340102	20	33592870	GeneID:51614	ERGIC3	grey	0.100005	0.573622	0.834612
cg00342530	9	129066841	GeneID:84253	GARNL3	turquoise	-0.316699	0.0680192	0.585971
cg00344358	12	54421960	GeneID:10220	GDF11	blue	0.0082977	0.962852	0.88437
cg00344372	4	3413423	GeneID:3083	HGFAC	yellow	-0.0442667	0.803683	0.864803
cg00344709	21	13904096	GeneID:317754	ANKRD21	yellow	0.33265	0.0545731	0.548274
cg00346145	4	109761008	GeneID:6164	RPL34	blue	0.112459	0.526585	0.829572
cg00347904	6	35290486	GeneID:222663	SCUBE3	grey	0.073181	0.680848	0.849729
cg00350296	11	65841417	GeneID:57124	CD248	yellow	0.0945753	0.594704	0.83836
cg00350478	6	168222862	GeneID:79981	FRMD1	blue	-0.102908	0.562489	0.834427
cg00350702	20	33593341	GeneID:51614	ERGIC3	brown	-0.0519803	0.770321	0.860134
cg00351011	19	8180460	GeneID:79603	LASS4	brown	-0.214748	0.222601	0.745034
cg00354258	19	61998550	GeneID:23619	ZIM2	yellow	0.225923	0.198876	0.735999
cg00354572	12	79995550	GeneID:79611	FLJ21963	yellow	-0.0782001	0.660227	0.844851
cg00355802	8	29264902	GeneID:1846	DUSP4	grey	0.166559	0.346464	0.797499
cg00363813	12	6535133	GeneID:25900	HOM-TES-103	yellow	0.150226	0.396426	0.80987
cg00364344	11	6597220	GeneID:1200	TPP1	grey	-0.09059	0.610389	0.83992
cg00365193	6	2944394	GeneID:4835	NQO2	turquoise	-0.045786	0.797083	0.863489
cg00367281	8	42671627	GeneID:1142	CHRNB3	turquoise	-0.0414191	0.816088	0.867244
cg00367438	7	150411730	GeneID:83590	C7orf21	brown	-0.317774	0.067039	0.581432
cg00371195	11	46697057	GeneID:2147	F2	brown	-0.0169522	0.92419	0.879897
cg00374717	17	63814740	GeneID:22901	ARSG	grey	-0.21146	0.229936	0.749395
cg00375964	4	146238580	GeneID:6059	ABCE1	grey	0.208882	0.235797	0.754025
cg00376639	19	60846963	GeneID:51545	ZNF581	grey	-0.23992	0.171721	0.719519
cg00384537	17	36891489	GeneID:3886	KRTHA5	brown	-0.195635	0.267506	0.771522
cg00386408	5	135392869	GeneID:7045	TGFBI	brown	0.291015	0.0949615	0.633307
cg00387170	6	41621980	GeneID:116113	FOXP4	brown	-0.278672	0.110501	0.64937
cg00392257	1	154963371	GeneID:81875	ISG20L2	turquoise	-0.228952	0.192761	0.734362
cg00393585	4	166097541	GeneID:152756	FLJ31659	grey	-0.172256	0.329981	0.791802
cg00394658	11	47958245	GeneID:5795	PTPRJ	brown	0.199993	0.256781	0.763751
cg00396163	2	84597095	GeneID:284944	FLJ37357	blue	-0.012921	0.942183	0.881798
cg00396894	2	27215924	GeneID:339779	MGC44505	blue	0.131042	0.460083	0.821489
cg00397545	19	50109366	GeneID:341	APOC1	turquoise	-0.041359	0.816351	0.867244
cg00397740	1	159402945	GeneID:5498	PPOX	grey	0.14042	0.428307	0.816878
cg00398048	4	178601336	GeneID:175	AGA	turquoise	-0.270539	0.121739	0.664655
cg00399483	18	48122376	GeneID:1630	DCC	green	0.69719	4.62e-06	0.00301079
cg00400028	3	142432606	GeneID:92370	ACPL2	yellow	0.146703	0.40772	0.812086
cg00400263	20	57947596	GeneID:63939	C20orf177	yellow	0.297885	0.0870673	0.620158
cg00401678	19	14648227	GeneID:84658	EMR3	yellow	-0.171002	0.333567	0.793942
cg00402366	1	74436338	GeneID:127255	LRRC44	turquoise	-0.0612043	0.730957	0.856362
cg00405070	12	110935030	GeneID:10961	C12orf8	grey	-0.0697447	0.695099	0.850362
cg00405568	17	40494491	GeneID:4836	NMT1	grey	0.0501189	0.778337	0.862191
cg00405677	5	153838295	GeneID:9421	HAND1	grey	0.259098	0.138958	0.687359
cg00406844	22	31083939	GeneID:10738	RFPL3	yellow	-0.178404	0.312744	0.786909
cg00407150	3	42718798	GeneID:57467	GUP1	blue	0.0252363	0.887341	0.876842
cg00410831	19	49121158	GeneID:7596	ZNF45	yellow	-0.0246706	0.889851	0.876952
cg00410921	15	41672430	GeneID:1159	CKMT1B	turquoise	-0.110722	0.533032	0.830234
cg00411097	7	1562576	GeneID:202915	MGC9712	turquoise	-0.371523	0.0305097	0.445237
cg00412772	19	43486685	GeneID:64073	C19orf33	turquoise	-0.408903	0.0163441	0.353635
cg00412805	3	42701974	GeneID:131377	KBTBD5	yellow	-0.053329	0.764527	0.859906
cg00413066	15	50192756	GeneID:10017	BCL2L10	brown	-0.377855	0.027577	0.426476
cg00415494	X	151670429	GeneID:266740	MAGEA2B	blue	0.0107055	0.952084	0.882571
cg00415978	4	120029373	GeneID:171024	SYNPO2	blue	0.252962	0.148898	0.699561
cg00415993	5	75954944	GeneID:2151	F2RL2	blue	0.29809	0.0868405	0.619701
cg00418150	11	44284445	GeneID:60529	ALX4	yellow	0.169783	0.337076	0.795155
cg00419564	1	151775484	GeneID:6277	S100A6	grey	-0.124567	0.48273	0.821952
cg00420568	9	90984724	GeneID:53358	SHC3	blue	-0.162303	0.359099	0.803267
cg00420929	19	18312112	GeneID:54858	PGPEP1	grey	-0.343078	0.0469894	0.524527
cg00422913	17	1565772	GeneID:84981	MGC14376	brown	-0.134078	0.449661	0.819967
cg00425710	16	55230172	GeneID:4489	MT1A	yellow	0.215456	0.221044	0.744224
cg00425792	17	30929616	GeneID:5193	PEX12	grey	-0.16434	0.353019	0.799642
cg00426498	17	24531793	GeneID:399687	MYO18A	turquoise	-0.150138	0.396705	0.80987
cg00426963	9	85725575	GeneID:55582	KIF27	grey	0.117277	0.508905	0.826669
cg00427635	15	71953425	GeneID:161514	TBC1D21	yellow	-0.00926556	0.958523	0.883958
cg00429618	9	99002171	GeneID:387328	ZNF322B	grey	-0.201108	0.254082	0.762843
cg00430287	6	116489569	GeneID:2444	FRK	brown	-0.193747	0.27224	0.772505
cg00431050	10	103975720	GeneID:83401	ELOVL3	yellow	-0.303438	0.0810636	0.612684
cg00432979	13	20648473	GeneID:78988	MRP63	turquoise	0.0150224	0.9328	0.880232
cg00434413	X	152854847	GeneID:8260	ARD1A	yellow	0.211062	0.230833	0.749671
cg00435408	16	55778163	GeneID:89970	RSPRY1	blue	0.35742	0.037963	0.48842
cg00436603	10	135190730	GeneID:1571	CYP2E1	turquoise	-0.40411	0.0177734	0.365106
cg00446235	1	159275268	GeneID:50848	F11R	turquoise	-0.0393211	0.825257	0.868592
cg00447208	17	73637896	GeneID:147138	TMC8	yellow	0.0479497	0.787707	0.862535
cg00448720	13	23781014	GeneID:338872	MGC48915	blue	0.0482254	0.786514	0.862535
cg00449941	17	23950138	GeneID:10615	SPAG5	grey	-0.0404167	0.820466	0.868024
cg00453258	10	105209162	GeneID:255022	FAM26C	grey	0.0116916	0.947676	0.881927
cg00461841	16	10430986	GeneID:80063	ATF7IP2	turquoise	-0.194445	0.270484	0.771911
cg00463202	13	113155711	GeneID:113622	ADPRHL1	turquoise	0.132101	0.456433	0.82095
cg00465846	8	125556155	GeneID:11236	RNF139	grey	0.0447372	0.801637	0.864643
cg00466249	17	76884479	GeneID:124565	MGC15523	turquoise	-0.342688	0.0472566	0.524981
cg00466436	20	71163	GeneID:81623	DEFB126	turquoise	-0.173984	0.325077	0.791376
cg00466492	19	7897731	GeneID:404217	CTXN1	turquoise	-0.265178	0.129598	0.677583
cg00468146	6	19946190	GeneID:3400	ID4	brown	0.0161983	0.927552	0.880081
cg00472136	12	55696871	GeneID:6866	TAC3	yellow	-0.0650126	0.714893	0.854842
cg00474209	6	170441985	GeneID:28514	DLL1	grey	-0.0668739	0.707085	0.852953
cg00476577	20	51633815	GeneID:7764	ZNF217	turquoise	-0.190282	0.281075	0.777043
cg00479269	2	101236407	GeneID:55571	C2orf29	blue	0.349232	0.0429259	0.501859
cg00480115	19	40298717	GeneID:5349	FXYD3	turquoise	-0.119686	0.500177	0.825939
cg00480356	15	41880098	GeneID:25764	HYPK	blue	0.0239161	0.8932	0.877292
cg00481227	20	35755483	GeneID:56259	CTNNBL1	turquoise	-0.155722	0.379169	0.807752
cg00485380	7	26207085	GeneID:11335	CBX3	turquoise	0.269093	0.123824	0.666482
cg00488300	16	1216491	GeneID:25823	TPSG1	yellow	-0.0737291	0.678585	0.849729
cg00488718	4	129106494	GeneID:256471	MGC33302	grey	0.10533	0.553279	0.833137
cg00489401	5	180008481	GeneID:2324	FLT4	green	0.413852	0.0149703	0.338749
cg00491404	1	110108114	GeneID:79574	EPS8L3	blue	-0.0262013	0.883062	0.876278
cg00491839	19	54067452	GeneID:23645	PPP1R15A	brown	-0.0772206	0.664233	0.846837
cg00493400	2	191587372	GeneID:6772	STAT1	grey	0.00464912	0.979182	0.887099
cg00495442	20	36534586	GeneID:57148	KIAA1219	blue	0.231794	0.187144	0.728516
cg00495491	12	26714080	GeneID:3709	ITPR2	blue	0.0258033	0.884826	0.876799
cg00497084	X	18619037	GeneID:5475	PPEF1	brown	-0.0206037	0.907924	0.877879
cg00498305	10	118990226	GeneID:6571	SLC18A2	turquoise	-0.0667598	0.707563	0.852953
cg00499822	10	44201557	GeneID:6387	CXCL12	green	0.426221	0.011954	0.312354
cg00500400	22	39817229	GeneID:2033	EP300	grey	0.129293	0.466142	0.821489
cg00501366	17	7933201	GeneID:242	ALOX12B	yellow	0.246179	0.160475	0.709842
cg00503458	1	154171063	GeneID:22889	KIAA0907	blue	0.236129	0.178799	0.723051
cg00503840	7	96488445	GeneID:1749	DLX5	yellow	0.257658	0.141246	0.690849
cg00504595	13	23042985	GeneID:55504	TNFRSF19	turquoise	-0.0678443	0.703026	0.852
cg00509616	15	55671707	GeneID:145781	Gcom1	turquoise	-0.208467	0.236752	0.75462
cg00509670	14	36200064	GeneID:5083	PAX9	yellow	0.136049	0.442964	0.819747
cg00510787	6	151814639	GeneID:55005	C6orf96	grey	-0.293372	0.092194	0.629869
cg00510956	1	32251027	GeneID:10657	KHDRBS1	yellow	0.0261426	0.883322	0.876278
cg00511475	16	87765831	GeneID:1013	CDH15	brown	-0.146913	0.407039	0.812086
cg00512031	4	5072877	GeneID:54360	CYTL1	blue	-0.12967	0.464834	0.821489
cg00513467	9	21325551	GeneID:55958	KLHL9	grey	0.0818612	0.645338	0.843597
cg00515905	1	110108030	GeneID:79574	EPS8L3	yellow	0.380162	0.0265682	0.418821
cg00518911	7	27187829	GeneID:3206	HOXA10	turquoise	0.0643834	0.717539	0.855151
cg00520135	15	61120899	GeneID:7168	TPM1	grey	-0.170771	0.33423	0.794105
cg00521434	1	109883488	GeneID:83873	GPR61	brown	-0.16349	0.355547	0.800221
cg00521598	1	39112000	GeneID:26292	MYCBP	blue	0.171973	0.330786	0.792309
cg00522316	19	6376042	GeneID:8570	KHSRP	blue	0.281968	0.106176	0.645592
cg00532335	10	95506851	GeneID:9211	LGI1	turquoise	0.0769618	0.665293	0.847242
cg00532890	1	162795306	GeneID:5087	PBX1	blue	0.163798	0.35463	0.800132
cg00534274	4	139382791	GeneID:23657	SLC7A11	turquoise	-0.171646	0.331721	0.7936
cg00536175	X	48529968	GeneID:2623	GATA1	yellow	-0.321626	0.0636156	0.572994
cg00537910	2	219792855	GeneID:10058	ABCB6	blue	0.0294868	0.868518	0.874015
cg00539322	2	233881099	GeneID:6295	SAG	brown	0.187371	0.288635	0.780812
cg00539716	2	48395425	GeneID:3344	HTLF	grey	-0.0550658	0.757085	0.859906
cg00539955	22	42726766	GeneID:29780	PARVB	brown	0.0760942	0.66885	0.848494
cg00540769	5	80725248	GeneID:134526	ACOT12	grey	0.160958	0.363149	0.805013
cg00542846	21	26465416	GeneID:351	APP	blue	0.0159655	0.928591	0.880232
cg00544557	21	38500612	GeneID:259234	DSCR10	yellow	-0.182316	0.302075	0.784864
cg00545573	12	117294819	GeneID:51347	TAOK3	blue	0.192621	0.275091	0.772571
cg00546491	7	32077587	GeneID:5137	PDE1C	yellow	0.211497	0.229852	0.749395
cg00546897	21	44056660	GeneID:284837	LOC284837	turquoise	-0.477076	0.00433278	0.200499
cg00547789	X	154146944	GeneID:116442	RAB39B	grey	0.0436796	0.806237	0.865041
cg00547829	17	55324943	GeneID:51174	TUBD1	grey	0.189409	0.283327	0.77832
cg00548060	1	181028528	GeneID:80896	NPL	brown	-0.0265171	0.881662	0.876252
cg00548268	7	98083766	GeneID:4885	NPTX2	green	0.396894	0.0201213	0.38231
cg00551244	8	125252957	GeneID:157376	C8orf78	yellow	-0.209333	0.234765	0.752571
cg00554173	20	3097777	GeneID:9762	ProSAPiP1	yellow	-0.240283	0.171053	0.718786
cg00554250	11	47237946	GeneID:10062	NR1H3	yellow	0.0674066	0.704855	0.852137
cg00554682	2	185171377	GeneID:91752	C2orf10	brown	-0.0278052	0.875957	0.875015
cg00556408	22	35830534	GeneID:164656	TMPRSS6	blue	0.1221	0.49151	0.824237
cg00560119	9	129413930	GeneID:6812	STXBP1	blue	0.13667	0.440863	0.819747
cg00563845	3	58293345	GeneID:54899	PXK	turquoise	-0.126369	0.476369	0.821952
cg00563926	1	92125069	GeneID:7049	TGFBR3	grey	0.261482	0.135231	0.686409
cg00563932	9	138990870	GeneID:5730	PTGDS	yellow	-0.205419	0.243831	0.757369
cg00564163	7	87773915	GeneID:79689	STEAP4	green	0.530046	0.00126341	0.100132
cg00565075	22	36574839	GeneID:51386	EIF3S6IP	brown	-0.161611	0.36118	0.804398
cg00567479	2	241944672	GeneID:9855	FARP2	blue	0.110811	0.532699	0.830194
cg00568128	10	115924090	GeneID:55088	C10orf118	brown	-0.203826	0.247585	0.759976
cg00568792	11	124967764	GeneID:3703	STT3A	brown	-0.47356	0.00467077	0.207494
cg00569620	3	113180343	GeneID:55347	ABHD10	grey	-0.00891105	0.960109	0.88406
cg00571634	3	123617510	GeneID:54554	WDR5B	blue	0.18196	0.303038	0.784864
cg00573606	2	237987419	GeneID:1293	COL6A3	turquoise	0.0224471	0.899726	0.87758
cg00575744	6	33016620	GeneID:3109	HLA-DMB	yellow	0.0643304	0.717762	0.855151
cg00576250	20	44521172	GeneID:284747	ZNF663	turquoise	0.204757	0.245385	0.757369
cg00578575	8	171733	GeneID:169270	ZNF596	blue	-0.00620117	0.972234	0.885774
cg00579402	19	5789999	GeneID:2528	FUT6	turquoise	-0.341897	0.0478035	0.524981
cg00582372	X	16578703	GeneID:795	S100G	grey	0.0620826	0.727242	0.856171
cg00582628	8	54927068	GeneID:8601	RGS20	turquoise	-0.250606	0.152848	0.703613
cg00584022	12	25294434	GeneID:3845	KRAS	turquoise	0.0809268	0.649126	0.843597
cg00585846	6	31623437	GeneID:4795	NFKBIL1	grey	-0.0307683	0.862857	0.873337
cg00587613	11	66976799	GeneID:390212	GPR152	grey	0.0682948	0.701144	0.851504
cg00594118	9	139269821	GeneID:25920	COBRA1	brown	-0.25222	0.150134	0.70009
cg00594952	1	40903228	GeneID:9783	RIMS3	brown	0.0722681	0.684624	0.850038
cg00596686	X	7147332	GeneID:412	STS	yellow	-0.118374	0.504923	0.826112
cg00597076	17	1342630	GeneID:4641	MYO1C	yellow	-0.125511	0.479392	0.821952
cg00598858	19	11406966	GeneID:5589	PRKCSH	turquoise	-0.268137	0.125215	0.669326
cg00600110	X	8729528	GeneID:171482	FAM9A	yellow	0.243598	0.165047	0.712634
cg00600684	10	122600148	GeneID:55717	BRWD2	brown	-0.0254848	0.886239	0.876799
cg00601486	12	47009415	GeneID:341567	H1T2	blue	0.119851	0.499582	0.825939
cg00602891	17	78002153	GeneID:79415	C17orf62	blue	-0.229984	0.190708	0.73193
cg00603172	2	242146552	GeneID:666	BOK	turquoise	-0.209813	0.23367	0.75201
cg00611397	20	60201421	GeneID:26164	GTPBP5	yellow	-0.0848945	0.633103	0.843597
cg00613255	11	2138952	GeneID:3630	INS	blue	-0.0864342	0.626929	0.842539
cg00613344	1	220789293	GeneID:79802	KIAA1822L	yellow	-0.124687	0.482307	0.821952
cg00614413	19	5237594	GeneID:5802	PTPRS	brown	0.173323	0.326948	0.791376
cg00615241	19	790689	GeneID:5657	PRTN3	yellow	-0.15261	0.388885	0.808985
cg00615377	22	34566595	GeneID:23543	RBM9	grey	0.116898	0.510285	0.826669
cg00615915	18	59788279	GeneID:5271	SERPINB8	grey	0.0162936	0.927128	0.880061
cg00616135	15	61200667	GeneID:114294	LACTB	turquoise	-0.0171942	0.923111	0.879897
cg00617305	1	200124563	GeneID:149345	TMEM58	turquoise	0.0389299	0.826969	0.868592
cg00619207	1	111544891	GeneID:79961	DENND2D	turquoise	-0.330152	0.0565264	0.554311
cg00620024	9	126992712	GeneID:5537	PPP6C	turquoise	-0.411027	0.0157419	0.347963
cg00620223	1	212843527	GeneID:1063	CENPF	grey	-0.457748	0.00648662	0.243591
cg00622677	4	99798271	GeneID:10098	TSPAN5	blue	-0.0538318	0.762371	0.859906
cg00623593	10	128657600	GeneID:1793	DOCK1	blue	0.0997354	0.57466	0.834612
cg00625425	1	62558100	GeneID:163782	ANKRD38	brown	-0.200679	0.255119	0.763751
cg00625653	3	13896228	GeneID:7476	WNT7A	brown	-0.173637	0.326057	0.791376
cg00626119	1	155051912	GeneID:4914	NTRK1	turquoise	-0.143029	0.419687	0.814026
cg00626466	12	63440249	GeneID:2799	GNS	yellow	-0.0325779	0.854874	0.872054
cg00627233	2	79105419	GeneID:130120	REG3G	brown	-0.516351	0.0017709	0.11983
cg00627286	4	39205745	GeneID:7358	UGDH	grey	-0.138	0.436389	0.818055
cg00629217	4	54120106	GeneID:84708	LNX1	turquoise	0.00785684	0.964825	0.885095
cg00629585	9	134843813	GeneID:8328	GFI1B	yellow	0.315474	0.069151	0.587479
cg00630164	1	41022649	GeneID:9132	KCNQ4	blue	-0.0246195	0.890077	0.876952
cg00633969	3	123767240	GeneID:83666	PARP9	turquoise	-0.323708	0.0618231	0.565964
cg00638514	17	70443643	GeneID:347741	OTOP3	brown	0.0290217	0.870575	0.87423
cg00643392	19	12807856	GeneID:83546	RTBDN	turquoise	0.197151	0.26374	0.770377
cg00644033	7	100382640	GeneID:57876	MUC3B	yellow	-0.00369739	0.983443	0.887099
cg00645224	7	73905846	GeneID:84163	GTF2IRD2	brown	-0.0740257	0.677361	0.849699
cg00645579	11	607140	GeneID:3665	IRF7	yellow	0.00149719	0.993295	0.887099
cg00645922	5	114990078	GeneID:51014	TMED7	brown	0.0315593	0.859366	0.872785
cg00646140	X	2857561	GeneID:414	ARSD	brown	-0.11577	0.514401	0.827702
cg00647741	19	63385262	GeneID:10782	ZNF274	turquoise	-0.144704	0.414207	0.812367
cg00648153	6	74420870	GeneID:26503	SLC17A5	blue	0.0649659	0.715089	0.854842
cg00651216	6	44321698	GeneID:3326	HSP90AB1	brown	-0.2172	0.217238	0.742336
cg00653387	7	136679075	GeneID:5764	PTN	turquoise	0.283782	0.103851	0.640808
cg00654814	17	72376663	GeneID:146664	MGAT5B	grey	0.157561	0.373498	0.806573
cg00657095	6	35418101	GeneID:5467	PPARD	turquoise	-0.0855559	0.630448	0.843597
cg00657582	14	20974746	GeneID:57680	CHD8	grey	-0.243236	0.165696	0.712634
cg00658007	1	209732752	GeneID:343035	C1orf36	yellow	0.0705469	0.691763	0.850053
cg00658626	12	109769362	GeneID:160762	CCDC63	blue	0.210979	0.231021	0.749671
cg00660989	14	44502266	GeneID:54813	BTBD5	turquoise	0.0336405	0.850193	0.871403
cg00661485	5	169465950	GeneID:2299	FOXI1	yellow	0.0973396	0.583928	0.836421
cg00662556	18	73092352	GeneID:2587	GALR1	brown	0.410983	0.0157545	0.347963
cg00666446	1	245308896	GeneID:93474	ZNF670	grey	-0.197929	0.261824	0.769647
cg00668685	12	54910819	GeneID:283375	SLC39A5	blue	0.226024	0.19867	0.735855
cg00669856	4	124537229	GeneID:10252	SPRY1	blue	0.0214299	0.904248	0.877686
cg00672638	5	142129583	GeneID:23092	ARHGAP26	brown	-0.340261	0.0489492	0.527112
cg00673020	X	133877344	GeneID:56180	MOSPD1	turquoise	-0.181124	0.305302	0.785738
cg00673191	21	36458793	GeneID:9980	DOPEY2	turquoise	-0.19391	0.271831	0.772137
cg00677811	7	45006846	GeneID:83605	CCM2	grey	-0.393384	0.021353	0.38731
cg00678539	15	54544917	GeneID:55329	MNS1	blue	0.408066	0.0165866	0.357264
cg00679556	6	30188761	GeneID:11074	TRIM31	brown	0.0869042	0.62505	0.84229
cg00684178	2	242400753	GeneID:129807	NEU4	turquoise	-0.277147	0.112547	0.654822
cg00686022	12	38306345	GeneID:283461	C12orf40	blue	0.0479632	0.787649	0.862535
cg00687674	15	67160314	GeneID:283673	TMEM84	turquoise	-0.221469	0.208112	0.73995
cg00689010	1	158578517	GeneID:23385	NCSTN	turquoise	-0.341815	0.0478601	0.524981
cg00689014	17	37122664	GeneID:2520	GAST	grey	-0.128667	0.468321	0.821823
cg00689340	2	74522180	GeneID:6242	RTKN	turquoise	-0.392994	0.0214937	0.38731
cg00690049	X	54850969	GeneID:10916	MAGED2	brown	-0.26986	0.122714	0.66622
cg00690280	20	43766147	GeneID:280664	WFDC10B	grey	-0.345581	0.0453007	0.515753
cg00690893	X	13616949	GeneID:9367	RAB9A	yellow	0.162444	0.358677	0.803072
cg00691625	9	126309628	GeneID:2516	NR5A1	grey	-0.0714557	0.68799	0.850053
cg00692549	1	10995042	GeneID:23435	TARDBP	grey	-0.207184	0.239714	0.755612
cg00693307	11	118331029	GeneID:7379	UPK2	grey	0.192947	0.274264	0.772511
cg00698688	19	53747244	GeneID:6820	SULT2B1	turquoise	-0.0185786	0.916941	0.87965
cg00702231	6	144371166	GeneID:5325	PLAGL1	blue	0.0921251	0.604327	0.839797
cg00702729	7	99595590	GeneID:55262	FLJ10925	yellow	0.135392	0.445188	0.819967
cg00705255	19	59496425	GeneID:11026	LILRA3	grey	0.0144102	0.935532	0.880431
cg00706536	17	37863352	GeneID:535	ATP6V0A1	yellow	0.0561358	0.752511	0.858847
cg00707317	1	181654187	GeneID:23057	NMNAT2	blue	-0.108505	0.541312	0.831536
cg00708598	13	52211896	GeneID:11061	LECT1	brown	0.291659	0.0941996	0.630932
cg00708642	14	102870271	GeneID:1983	EIF5	brown	-0.0284583	0.873067	0.874548
cg00711916	2	96790001	GeneID:26504	CNNM4	brown	-0.359039	0.0370392	0.483472
cg00714377	20	34708129	GeneID:84174	SLA2	yellow	0.117489	0.508135	0.826669
cg00717862	3	187771465	GeneID:51726	DNAJB11	blue	0.104088	0.557994	0.834427
cg00718513	2	88996387	GeneID:28905		turquoise	-0.210015	0.233208	0.751842
cg00720723	2	202838890	GeneID:51602	NOP5/NOP58	blue	0.0998899	0.574064	0.834612
cg00724662	11	62329769	GeneID:10482	NXF1	brown	-0.127154	0.473613	0.821952
cg00725635	1	191422429	GeneID:8707	B3GALT2	blue	0.0716942	0.687001	0.850053
cg00725777	X	102517067	GeneID:27018	NGFRAP1	brown	-0.156703	0.376137	0.807465
cg00727947	19	59516912	GeneID:353514	LILRA5	yellow	0.142892	0.420138	0.814026
cg00728317	16	55249534	GeneID:4494	MT1F	grey	-0.0906954	0.609972	0.839797
cg00729275	18	22699132	GeneID:147429	C18orf16	turquoise	-0.15236	0.389672	0.809665
cg00729875	1	99884301	GeneID:54873	PALMD	turquoise	-0.115928	0.513825	0.827702
cg00730260	12	24628155	GeneID:144360	FLJ32894	yellow	-0.0199949	0.910633	0.878813
cg00736326	7	98761814	GeneID:10552	ARPC1A	grey	-0.053477	0.763892	0.859906
cg00737514	4	37569708	GeneID:23216	TBC1D1	grey	0.257907	0.140848	0.68989
cg00739120	19	40727715	GeneID:10430	NIFIE14	yellow	0.088442	0.618915	0.841299
cg00744433	21	17805938	GeneID:1525	CXADR	turquoise	-0.0555604	0.754969	0.859239
cg00745543	12	47009021	GeneID:341567	H1T2	yellow	-0.151824	0.391362	0.80987
cg00746083	14	20975294	GeneID:57680	CHD8	grey	-0.206379	0.241585	0.75616
cg00746130	6	31779250	GeneID:7920	BAT5	grey	-0.0268795	0.880057	0.876018
cg00747849	22	17545386	GeneID:6576	SLC25A1	turquoise	-0.195785	0.267132	0.771522
cg00750606	1	20771708	GeneID:978	CDA	turquoise	0.104626	0.555947	0.83405
cg00754253	11	63015763	GeneID:117245	HRASLS5	yellow	0.100109	0.573221	0.834612
cg00754617	19	53801100	GeneID:171169	SPACA4	brown	-0.0447817	0.801444	0.864643
cg00755043	9	90339979	GeneID:158046	C9orf121	grey	0.123313	0.487182	0.823462
cg00755709	9	103187452	GeneID:570	BAAT	grey	-0.214563	0.223011	0.745034
cg00756887	1	159326278	GeneID:81607	PVRL4	turquoise	-0.0492967	0.781885	0.862535
cg00757070	11	118332292	GeneID:7379	UPK2	turquoise	-0.245791	0.161157	0.710457
cg00757952	22	25344415	GeneID:1414	CRYBB1	grey	-0.0268127	0.880352	0.876162
cg00767581	2	176723371	GeneID:3233	HOXD4	grey	0.325236	0.0605327	0.562648
cg00768439	X	92815367	GeneID:4675	NAP1L3	brown	-0.0576479	0.74606	0.858389
cg00769470	20	155338	GeneID:140881	DEFB129	brown	-0.0238233	0.893612	0.877292
cg00772000	6	18231028	GeneID:378884	NHLRC1	brown	-0.266086	0.128242	0.675592
cg00775197	6	44373032	GeneID:202500	MGC33600	brown	-0.204427	0.246165	0.757931
cg00778920	11	60430946	GeneID:27339	PRPF19	grey	0.165729	0.348906	0.79814
cg00779924	10	8134647	GeneID:399717	FLJ45983	blue	-0.0451107	0.800015	0.864196
cg00782174	19	51983466	GeneID:6510	SLC1A5	blue	-0.1494	0.399056	0.809908
cg00782854	20	29774519	GeneID:598	BCL2L1	grey	-0.240058	0.171467	0.719335
cg00791249	19	10287722	GeneID:112812	MGC19604	brown	-0.18	0.308364	0.786868
cg00792687	8	33489641	GeneID:80185	C8orf41	brown	0.0608874	0.732299	0.856362
cg00792740	15	23235581	GeneID:7337	UBE3A	turquoise	-0.132771	0.454131	0.82095
cg00793648	14	93618521	GeneID:57062	DDX24	brown	-0.301812	0.0827878	0.615022
cg00795268	11	36250899	GeneID:399879	C11orf55	yellow	-0.103961	0.558476	0.834427
cg00795812	2	242450682	GeneID:5133	PDCD1	turquoise	-0.100336	0.572345	0.834612
cg00796728	11	93916546	GeneID:2526	FUT4	brown	0.0796859	0.654169	0.843977
cg00800095	X	151974746	GeneID:29944	PNMA3	turquoise	-0.105491	0.55267	0.833137
cg00804048	17	7151263	GeneID:1984	EIF5A	blue	0.169443	0.338059	0.795527
cg00804392	4	39874990	GeneID:399	RHOH	yellow	0.104741	0.555511	0.833793
cg00806490	16	81218374	GeneID:1012	CDH13	brown	-0.0849043	0.633064	0.843597
cg00807586	3	38055794	GeneID:9940	DLEC1	yellow	0.284625	0.102784	0.639402
cg00808492	1	120155682	GeneID:83998	REG4	brown	-0.0287521	0.871767	0.87423
cg00810495	1	84717455	GeneID:80135	BXDC5	yellow	0.33523	0.0526122	0.541895
cg00811081	12	46385991	GeneID:79657	FLJ21908	blue	0.0487293	0.784336	0.862535
cg00814580	19	50372809	GeneID:79090	TRAPPC6A	blue	0.0656231	0.712329	0.854713
cg00815583	8	28404042	GeneID:157574	FBXO16	grey	0.0376265	0.832679	0.869262
cg00815605	14	73105635	GeneID:10965	ACOT2	brown	-0.0043238	0.980638	0.887099
cg00818872	1	152806895	GeneID:1141	CHRNB2	blue	0.110296	0.534616	0.830402
cg00819310	1	115995306	GeneID:81839	VANGL1	turquoise	-0.139907	0.430011	0.816878
cg00819362	19	41216048	GeneID:25999	CLIPR-59	yellow	-0.0180053	0.919496	0.879897
cg00823148	2	208720540	GeneID:1419	CRYGB	yellow	-0.0634119	0.72163	0.85527
cg00824109	12	6586827	GeneID:1108	CHD4	grey	0.0506009	0.776259	0.861644
cg00828602	3	55495874	GeneID:7474	WNT5A	turquoise	-0.254886	0.145728	0.695673
cg00830029	12	2814163	GeneID:83714	NRIP2	grey	0.251608	0.15116	0.701684
cg00832517	14	30996543	GeneID:112487	C14orf126	blue	0.272126	0.119482	0.661168
cg00832994	1	46906873	GeneID:64756	ATPAF1	turquoise	-0.0931146	0.600433	0.839278
cg00833777	16	31179143	GeneID:3684	ITGAM	yellow	0.119954	0.499213	0.825702
cg00834796	5	147142117	GeneID:9832	JAKMIP2	blue	-0.225353	0.200042	0.735999
cg00834958	7	99915083	GeneID:81628	TSC22D4	grey	-0.285859	0.101237	0.638538
cg00837103	20	60917713	GeneID:1299	COL9A3	turquoise	-0.123979	0.484816	0.822047
cg00838150	3	69871132	GeneID:4286	MITF	blue	0.156775	0.375915	0.807465
cg00839584	2	113258562	GeneID:3552	IL1A	turquoise	-0.141976	0.423155	0.814949
cg00840403	16	70117706	GeneID:10164	CHST4	blue	0.110879	0.532447	0.830194
cg00840516	3	50335101	GeneID:8692	HYAL2	yellow	-0.0353696	0.842587	0.871211
cg00845900	7	129718965	GeneID:51200	CPA4	turquoise	-0.283501	0.104209	0.641863
cg00848461	5	176664699	GeneID:53917	RAB24	brown	-0.236711	0.177699	0.721681
cg00850538	2	36435542	GeneID:51232	CRIM1	turquoise	-0.108486	0.541383	0.831536
cg00853068	17	40654375	GeneID:752	FMNL1	yellow	0.17344	0.326615	0.791376
cg00856375	2	161872922	GeneID:10213	PSMD14	blue	-0.0318231	0.858202	0.872633
cg00858899	11	69164458	GeneID:595	CCND1	grey	-0.146732	0.407626	0.812086
cg00859655	11	7651100	GeneID:51700	CYB5R2	blue	0.0417328	0.814719	0.867005
cg00861635	16	3225426	GeneID:7752	ZNF200	grey	0.118143	0.505761	0.826356
cg00862041	X	101853673	GeneID:114928	GPRASP2	brown	0.196023	0.266539	0.771522
cg00871453	8	124153821	GeneID:93594	WDR67	blue	0.0730902	0.681223	0.849738
cg00873037	8	11664393	GeneID:252969	NEIL2	grey	0.0490444	0.782975	0.862535
cg00875272	1	47467908	GeneID:6886	TAL1	yellow	0.136397	0.441785	0.819747
cg00881086	3	133924632	GeneID:27031	NPHP3	brown	-0.0925111	0.602807	0.839537
cg00881370	19	11209439	GeneID:55908	LOC55908	grey	-0.17426	0.324298	0.791376
cg00882451	16	21130364	GeneID:7783	ZP2	brown	-0.199688	0.257521	0.763751
cg00882832	4	124537433	GeneID:10252	SPRY1	grey	0.311516	0.0729064	0.593036
cg00884221	4	57671672	GeneID:3490	IGFBP7	blue	-0.0167848	0.924937	0.879897
cg00884529	7	16652348	GeneID:28969	BZW2	brown	-0.00806019	0.963915	0.884774
cg00885506	9	115142613	GeneID:114987	WDR31	blue	0.109361	0.538109	0.831013
cg00886554	4	56197355	GeneID:10874	NMU	grey	-0.10326	0.561145	0.834427
cg00887101	11	62177154	GeneID:80789	KIAA1698	grey	0.128161	0.470089	0.82188
cg00887547	12	117295403	GeneID:51347	TAOK3	grey	0.18055	0.306862	0.786868
cg00891278	3	127596474	GeneID:348807	CCDC37	brown	0.382593	0.0255378	0.41442
cg00892393	16	1851526	GeneID:254528	MGC35212	brown	0.03341	0.851208	0.871403
cg00893242	7	127078816	GeneID:27044	SND1	blue	0.132713	0.454328	0.82095
cg00893987	6	42955393	GeneID:285855	RPL7L1	grey	0.170023	0.336383	0.794542
cg00895324	21	40160387	GeneID:5121	PCP4	grey	-0.373416	0.0296077	0.439679
cg00896220	17	31663440	GeneID:388372	CCL4L2	grey	-0.067594	0.704072	0.852131
cg00897329	6	108722981	GeneID:246269	LACE1	grey	0.287329	0.0994172	0.637663
cg00899659	10	44815977	GeneID:7570	ZNF22	yellow	0.114635	0.518564	0.828339
cg00901652	11	10729010	GeneID:9646	SH2BP1	blue	0.204986	0.244848	0.757369
cg00901704	17	70796920	GeneID:60386	SLC25A19	turquoise	-0.0990289	0.577386	0.834612
cg00901766	19	6230546	GeneID:4298	MLLT1	grey	-0.258035	0.140644	0.68989
cg00903242	3	213161	GeneID:10752	CHL1	turquoise	0.0368171	0.836229	0.870135
cg00904483	10	131244863	GeneID:4255	MGMT	brown	0.268974	0.123996	0.666482
cg00904574	1	45038265	GeneID:1263	PLK3	brown	-0.210408	0.232315	0.750852
cg00908551	11	22603507	GeneID:2188	FANCF	brown	-0.154857	0.381855	0.807778
cg00910067	19	38409385	GeneID:56301	SLC7A10	green	0.287494	0.099214	0.637663
cg00910168	12	124039974	GeneID:57647	DHX37	brown	-0.19492	0.269292	0.771733
cg00911351	5	140747439	GeneID:8641	PCDHGB4	yellow	0.625147	7.73e-05	0.01705
cg00912942	1	10947071	GeneID:148345	C1orf127	yellow	0.26887	0.124147	0.666758
cg00915206	2	171381445	GeneID:2571	GAD1	grey	0.00840803	0.962359	0.884271
cg00917893	3	58394821	GeneID:5162	PDHB	brown	-0.230414	0.189857	0.73167
cg00918794	15	62241994	GeneID:5479	PPIB	grey	-0.0357305	0.841001	0.871008
cg00920960	X	122821100	GeneID:331	BIRC4	blue	-0.139284	0.432089	0.817409
cg00922727	6	109521816	GeneID:27244	SESN1	blue	0.00572138	0.974382	0.886408
cg00925717	16	23220649	GeneID:6338	SCNN1B	green	0.0723858	0.684136	0.850038
cg00929606	7	99518216	GeneID:7551	ZNF3	green	0.19678	0.26466	0.770437
cg00930194	5	177356204	GeneID:5626	PROP1	yellow	0.116304	0.512451	0.827374
cg00931491	16	28515789	GeneID:6799	SULT1A2	turquoise	0.0362383	0.83877	0.870603
cg00932276	X	13497897	GeneID:25975	EGFL6	green	0.397386	0.0199533	0.381124
cg00935364	11	384607	GeneID:11187	PKP3	turquoise	-0.0838066	0.63748	0.843597
cg00935388	14	20595159	GeneID:122665	RNASE8	yellow	0.0329169	0.85338	0.871932
cg00935430	1	225817913	GeneID:339500	ZNF678	blue	0.122309	0.490761	0.824237
cg00936626	3	198179253	GeneID:80235	PIGZ	grey	0.0641604	0.718477	0.855151
cg00939965	X	37130215	GeneID:5638	PRRG1	brown	-0.140034	0.42959	0.816878
cg00941229	1	148249024	GeneID:56957	ZA20D1	grey	-0.0536331	0.763223	0.859906
cg00941549	X	49853013	GeneID:8852	AKAP4	yellow	0.0366342	0.837032	0.870399
cg00943245	5	140847570	GeneID:56097	PCDHGC5	blue	-0.0855377	0.630521	0.843597
cg00943909	20	56861337	GeneID:2778	GNAS	blue	0.376596	0.0281411	0.429915
cg00943950	5	133734820	GeneID:7320	UBE2B	turquoise	0.0637628	0.720152	0.855151
cg00945507	7	54795171	GeneID:23480	SEC61G	grey	0.0995377	0.575422	0.834612
cg00945862	2	74423748	GeneID:57835	SLC4A5	brown	-0.122724	0.489282	0.823836
cg00947275	X	64671678	GeneID:81887	LAS1L	blue	0.0452073	0.799595	0.864196
cg00948500	21	30928577	GeneID:337976	KRTAP20-2	yellow	-0.273363	0.117745	0.658254
cg00949442	16	2331829	GeneID:21	ABCA3	grey	0.256738	0.142723	0.692729
cg00949554	2	181553734	GeneID:10477	UBE2E3	brown	0.231377	0.187961	0.728949
cg00951770	14	23811503	GeneID:5875	RABGGTA	turquoise	-0.126756	0.47501	0.821952
cg00953256	11	69178056	GeneID:595	CCND1	turquoise	-0.166893	0.345483	0.797174
cg00955230	7	73307141	GeneID:5982	RFC2	grey	-0.0167157	0.925245	0.879897
cg00955451	15	27000932	GeneID:321	APBA2	yellow	0.0482786	0.786284	0.862535
cg00962459	2	68725146	GeneID:10887	PROKR1	blue	0.0533532	0.764424	0.859906
cg00962635	X	99873008	GeneID:94121	SYTL4	yellow	0.197648	0.262515	0.769918
cg00962799	X	52668612	GeneID:280659	SSX8	brown	-0.198675	0.259993	0.767095
cg00964109	15	72540838	GeneID:84993	UBL7	brown	0.161136	0.362611	0.804961
cg00968475	X	101862394	GeneID:80823	BHLHB9	brown	0.314367	0.0701853	0.588292
cg00968931	19	3713178	GeneID:116541	MRPL54	turquoise	-0.0297141	0.867514	0.873863
cg00969271	9	116132873	GeneID:5005	ORM2	blue	0.0701311	0.693491	0.850053
cg00969446	7	961192	GeneID:11033	CENTA1	grey	-0.0235498	0.894827	0.877399
cg00970325	3	144165866	GeneID:344838	PAQR9	grey	0.511986	0.00196637	0.126866
cg00970385	13	43352294	GeneID:144811	FLJ38725	brown	-0.232588	0.185596	0.728516
cg00973334	12	48847289	GeneID:91012	LASS5	grey	-0.299594	0.0851847	0.6185
cg00974864	1	159867677	GeneID:2215	FCGR3B	yellow	0.0562083	0.752201	0.858841
cg00976054	17	70554132	GeneID:10476	ATP5H	blue	0.0726712	0.682955	0.850038
cg00977690	X	24077255	GeneID:7543	ZFX	grey	0.137652	0.437558	0.818258
cg00979348	4	84475369	GeneID:10855	HPSE	blue	0.0597578	0.737088	0.85732
cg00980978	20	43532138	GeneID:10406	WFDC2	blue	-0.204934	0.24497	0.757369
cg00981643	X	153016902	GeneID:4204	MECP2	turquoise	-0.035854	0.840458	0.871008
cg00983520	22	49363933	GeneID:1375	CPT1B	green	0.529602	0.0012776	0.10015
cg00983899	11	67047429	GeneID:51475	CABP2	turquoise	-0.141096	0.426066	0.816131
cg00984602	6	43247670	GeneID:6722	SRF	grey	0.0597808	0.736991	0.85732
cg00986320	5	156628129	GeneID:26999	CYFIP2	brown	-0.184317	0.296707	0.783048
cg00988256	19	11267173	GeneID:26526	TSPAN16	blue	0.00925565	0.958567	0.883958
cg00995152	9	123536136	GeneID:153090	DAB2IP	turquoise	-0.015973	0.928558	0.880232
cg00995520	1	111019805	GeneID:3738	KCNA3	grey	-0.184612	0.295922	0.783048
cg00997424	10	99390171	GeneID:55361	PI4KII	blue	0.190575	0.280319	0.776526
cg01000094	11	18239903	GeneID:144106		yellow	0.205096	0.244589	0.757369
cg01001286	15	79262693	GeneID:3603	IL16	yellow	0.0122898	0.945003	0.881927
cg01003992	15	82689835	GeneID:388152	LOC388152	grey	-0.0317718	0.858428	0.872633
cg01007201	12	8166472	GeneID:50856	CLEC4A	grey	-0.125141	0.480699	0.821952
cg01009664	3	131176303	GeneID:7200	TRH	green	0.429599	0.0112257	0.304558
cg01015871	16	55156689	GeneID:84560	MT4	yellow	0.230517	0.189654	0.731549
cg01015879	11	109672959	GeneID:5962	RDX	blue	0.135801	0.443801	0.819967
cg01017147	1	170076728	GeneID:26052	DNM3	grey	-0.398017	0.0197399	0.380494
cg01025762	7	107318599	GeneID:1738	DLD	blue	0.129514	0.465375	0.821489
cg01025842	16	65752570	GeneID:8717	TRADD	grey	0.191468	0.278029	0.774294
cg01026744	4	89838076	GeneID:266812	NAP1L5	grey	-0.0332355	0.851976	0.871677
cg01027739	9	130882559	GeneID:57171	DOLPP1	grey	0.108906	0.53981	0.831439
cg01027805	14	20636703	GeneID:51222	ZNF219	brown	-0.153301	0.386717	0.808819
cg01029592	17	7434177	GeneID:6665	SOX15	turquoise	-0.167218	0.344532	0.796741
cg01033938	11	129804090	GeneID:11095	ADAMTS8	yellow	0.223461	0.203947	0.737867
cg01035238	2	151921477	GeneID:7130	TNFAIP6	brown	0.0296542	0.867779	0.873885
cg01035422	15	88023559	GeneID:5346	PLIN	brown	-0.00634648	0.971584	0.885774
cg01036173	9	5427898	GeneID:55848	C9orf46	grey	-0.110917	0.532306	0.830194
cg01036779	19	6719251	GeneID:10045	SH2D3A	turquoise	-0.326553	0.0594385	0.55989
cg01040850	1	179269292	GeneID:3140	MR1	turquoise	-0.315164	0.0694393	0.587479
cg01041367	8	75050634	GeneID:54968	TMEM70	grey	0.142645	0.420951	0.814026
cg01043330	11	8147669	GeneID:79608	RIC3	grey	-0.250134	0.153649	0.703998
cg01043831	4	37638600	GeneID:10744	PTTG2	turquoise	-0.00392621	0.982418	0.887099
cg01044662	2	75791868	GeneID:6936	C2orf3	turquoise	0.0198645	0.911214	0.879074
cg01044722	17	8474851	GeneID:4628	MYH10	blue	-0.0267492	0.880634	0.876162
cg01045423	1	92537124	GeneID:11146	GLMN	blue	-0.218296	0.21487	0.742276
cg01048931	7	55607425	GeneID:81552	ECOP	brown	0.0664989	0.708655	0.853391
cg01050433	15	39638334	GeneID:7301	TYRO3	blue	-0.164069	0.353823	0.799742
cg01053621	1	159460615	GeneID:336	APOA2	grey	-0.059769	0.737041	0.85732
cg01055695	9	137592771	GeneID:5047	PAEP	blue	0.200482	0.255594	0.763751
cg01056568	17	9669983	GeneID:9340	GLP2R	yellow	0.106936	0.547208	0.832393
cg01058368	5	24681244	GeneID:1008	CDH10	turquoise	-0.0317279	0.858622	0.872688
cg01062029	9	93752730	GeneID:4920	ROR2	yellow	0.14201	0.423044	0.814949
cg01063524	17	46585699	GeneID:4830	NME1	blue	0.14331	0.418765	0.814026
cg01063813	12	55791215	GeneID:6778	STAT6	blue	0.430152	0.0111103	0.304558
cg01065920	12	93921456	GeneID:55967	NDUFA12	green	0.199872	0.257074	0.763751
cg01071811	20	41576494	GeneID:26013	L3MBTL	yellow	-0.0537959	0.762525	0.859906
cg01072821	8	10419575	GeneID:203074	UNQ9391	grey	-0.346549	0.0446615	0.511724
cg01074640	9	21218142	GeneID:3451	IFNA17	turquoise	0.0622658	0.726468	0.856102
cg01076838	19	60432494	GeneID:255043	TMEM86B	blue	0.0116757	0.947747	0.881927
cg01078434	6	29563511	GeneID:116511	MAS1L	brown	-0.0213832	0.904456	0.877686
cg01078689	19	48383709	GeneID:5673	PSG5	blue	0.246913	0.159193	0.708281
cg01078871	14	38971259	GeneID:254170	FBXO33	brown	0.0652359	0.713955	0.854777
cg01080862	X	117745417	GeneID:3597	IL13RA1	turquoise	-0.0535983	0.763372	0.859906
cg01081263	11	9069047	GeneID:57758	SCUBE2	yellow	0.334129	0.0534421	0.54565
cg01086868	X	66681256	GeneID:367	AR	grey	-0.20411	0.246914	0.758954
cg01086978	8	68417642	GeneID:10565	ARFGEF1	brown	-0.105494	0.552656	0.833137
cg01087382	6	91353911	GeneID:6885	MAP3K7	brown	-0.0774576	0.663263	0.846574
cg01090445	3	49868952	GeneID:10293	TRAIP	brown	0.0963295	0.587856	0.837056
cg01091448	5	34043884	GeneID:23600	AMACR	grey	-0.229343	0.191982	0.733813
cg01091565	15	88095766	GeneID:55897	MESP1	turquoise	-0.330334	0.0563829	0.553611
cg01092036	11	102100510	GeneID:4317	MMP8	brown	-0.199207	0.258694	0.765632
cg01095482	1	43538383	GeneID:7075	TIE1	turquoise	-0.0549506	0.757578	0.859906
cg01097940	12	6852581	GeneID:84727	SPSB2	grey	-0.00725136	0.967534	0.885171
cg01103730	1	205105327	GeneID:50604	IL20	turquoise	-0.0841872	0.635948	0.843597
cg01104423	7	6065259	GeneID:27102	EIF2AK1	blue	0.0985324	0.579306	0.835368
cg01106788	18	41751531	GeneID:57724	KIAA1632	yellow	-0.195503	0.267835	0.771522
cg01107031	19	46550999	GeneID:7040	TGFB1	grey	-0.00854347	0.961753	0.88406
cg01108476	6	35217361	GeneID:6954	TCP11	turquoise	0.160446	0.364698	0.805128
cg01109219	2	33514258	GeneID:25780	RASGRP3	turquoise	-0.111557	0.529926	0.829847
cg01110312	12	122682873	GeneID:2967	GTF2H3	turquoise	-0.176082	0.319185	0.789235
cg01110846	16	29844691	GeneID:253980	KCTD13	grey	-0.0591993	0.73946	0.857671
cg01112452	X	117842560	GeneID:170261	ZCCHC12	yellow	0.224144	0.202531	0.737867
cg01112778	5	146441180	GeneID:5521	PPP2R2B	brown	-0.0304088	0.864444	0.873745
cg01114088	4	5072012	GeneID:54360	CYTL1	grey	0.00407414	0.981756	0.887099
cg01119135	1	205272148	GeneID:79098	C1orf116	turquoise	-0.0324355	0.855502	0.872054
cg01120165	22	49032279	GeneID:83933	HDAC10	brown	-0.335456	0.0524432	0.541619
cg01120308	11	85458619	GeneID:8301	PICALM	grey	0.258737	0.13953	0.687359
cg01124420	2	108971950	GeneID:10913	EDAR	turquoise	-0.111512	0.530094	0.829847
cg01125463	6	43054156	GeneID:5190	PEX6	turquoise	-0.205108	0.24456	0.757369
cg01126560	9	139006125	GeneID:286257	C9orf142	turquoise	-0.202859	0.249885	0.761221
cg01127428	12	100657171	GeneID:50511	SYCP3	yellow	0.170215	0.335829	0.794542
cg01129459	14	59456581	GeneID:341883	FLJ46156	green	0.388555	0.0231493	0.39818
cg01129847	19	2232919	GeneID:374872	C19orf35	yellow	0.100937	0.570038	0.834612
cg01131735	17	37221945	GeneID:10609	SC65	brown	0.0267255	0.880739	0.876171
cg01135200	6	147566271	GeneID:134957	STXBP5	brown	0.249568	0.154612	0.704216
cg01135626	X	72583820	GeneID:1046	CDX4	turquoise	0.120836	0.496038	0.825399
cg01137737	16	19440911	GeneID:51573	MIR16	brown	-0.29291	0.0927324	0.630159
cg01138020	17	4283843	GeneID:201305	MGC29671	yellow	0.0411081	0.817446	0.867244
cg01139059	2	122229458	GeneID:7247	TSN	turquoise	-0.126147	0.477153	0.821952
cg01139966	1	148936420	GeneID:55204	GOLPH3L	blue	0.354663	0.0395791	0.490934
cg01141769	21	16023858	GeneID:29761	USP25	blue	0.0471828	0.791027	0.862819
cg01143454	20	2743601	GeneID:128653	C20orf141	blue	-0.106991	0.547004	0.832393
cg01145389	1	51206428	GeneID:1031	CDKN2C	grey	-0.0585819	0.742085	0.858301
cg01145396	2	233111307	GeneID:1146	CHRNG	yellow	-0.061781	0.728517	0.856362
cg01148741	2	96175180	GeneID:1844	DUSP2	blue	0.124149	0.484212	0.821952
cg01151699	22	35429205	GeneID:10369	CACNG2	grey	0.00167121	0.992516	0.887099
cg01152019	2	176723290	GeneID:3233	HOXD4	grey	0.0665973	0.708243	0.853391
cg01154193	1	32443544	GeneID:55721	IQCC	turquoise	-0.0630913	0.722982	0.85527
cg01154537	10	95452157	GeneID:118924	C10orf4	brown	-0.350068	0.0423963	0.498882
cg01154775	4	20311427	GeneID:133015	MGC29898	blue	0.00693858	0.968934	0.885435
cg01155039	14	102459567	GeneID:81693	AMN	brown	0.0223423	0.900191	0.877686
cg01160766	17	69711466	GeneID:6169	RPL38	blue	0.0427283	0.810379	0.866373
cg01161216	16	88466949	GeneID:22980	NULP1	brown	-0.288075	0.0985023	0.637507
cg01161611	2	154509880	GeneID:114805	GALNT13	brown	-0.139598	0.431044	0.816878
cg01169610	2	98501903	GeneID:3631	INPP4A	turquoise	-0.18398	0.297607	0.783244
cg01169726	7	96492361	GeneID:1749	DLX5	brown	-0.0248153	0.889209	0.876952
cg01169778	9	135028511	GeneID:26301	GBGT1	turquoise	-0.143345	0.418652	0.814026
cg01171858	16	31401848	GeneID:6524	SLC5A2	brown	-0.116023	0.513479	0.827702
cg01172484	X	55495264	GeneID:28986	MAGEH1	blue	-0.124279	0.483751	0.821952
cg01172735	1	28459530	GeneID:83667	SESN2	brown	-0.352847	0.0406741	0.492957
cg01172899	2	230641995	GeneID:151473	SLC16A14	turquoise	0.074049	0.677265	0.849699
cg01172972	1	52381146	GeneID:9372	ZFYVE9	turquoise	-0.0884509	0.61888	0.841299
cg01173186	6	24234200	GeneID:140767	VMP	turquoise	0.0395534	0.824241	0.868493
cg01176271	15	62175312	GeneID:6642	SNX1	turquoise	-0.122069	0.491619	0.824237
cg01177956	7	150387442	GeneID:6522	SLC4A2	grey	0.152102	0.390486	0.80987
cg01182585	7	23305260	GeneID:115416	C7orf30	blue	0.064466	0.717191	0.855151
cg01182697	1	54293020	GeneID:9528	TMEM59	yellow	0.183839	0.297984	0.783244
cg01182873	7	141110760	GeneID:50831	TAS2R3	brown	-0.281041	0.10738	0.646099
cg01184449	2	42249674	GeneID:27436	EML4	turquoise	0.110866	0.532494	0.830194
cg01185080	15	88344817	GeneID:374655	ZNF710	turquoise	0.0536606	0.763105	0.859906
cg01192900	11	110888878	GeneID:54766	BTG4	brown	0.0372567	0.834301	0.869734
cg01192952	19	44886982	GeneID:56891	LGALS14	turquoise	0.0159434	0.92869	0.880232
cg01193293	19	56336366	GeneID:27036	SIGLEC7	turquoise	0.0989523	0.577682	0.834612
cg01195014	X	51563408	GeneID:9500	MAGED1	blue	0.377229	0.0278566	0.426476
cg01197831	9	96395762	GeneID:8789	FBP2	blue	0.0772329	0.664182	0.846837
cg01200177	2	128332552	GeneID:5433	POLR2D	turquoise	-0.167455	0.343838	0.796741
cg01204271	17	7138724	GeneID:51087	YBX2	blue	-0.108714	0.540529	0.831536
cg01204985	19	59541550	GeneID:23547	LILRA4	blue	0.0449441	0.800738	0.864457
cg01206970	19	54312999	GeneID:8541	PPFIA3	grey	0.280594	0.107963	0.646807
cg01211097	16	83290470	GeneID:9100	USP10	turquoise	-0.269717	0.122921	0.66622
cg01214209	1	38031582	GeneID:149175	MANEAL	turquoise	0.134718	0.44748	0.819967
cg01215061	X	89063596	GeneID:90316	TGIF2LX	yellow	0.140928	0.426623	0.816434
cg01222684	5	159368539	GeneID:7265	TTC1	blue	0.347237	0.0442112	0.50894
cg01226811	12	21818879	GeneID:3764	KCNJ8	brown	-0.273797	0.11714	0.656447
cg01227519	X	140614411	GeneID:64648	SPANXD	blue	0.217488	0.216613	0.742336
cg01227741	7	149842112	GeneID:168537	GIMAP7	brown	-0.0571108	0.748349	0.858389
cg01228636	10	89611753	GeneID:5728	PTEN	grey	0.0968111	0.585982	0.836458
cg01230160	2	233928507	GeneID:8527	DGKD	brown	-0.0001035	0.999536	0.887727
cg01234063	11	125731217	GeneID:6484	ST3GAL4	brown	-0.0236312	0.894465	0.877399
cg01234133	17	45634071	GeneID:1277	COL1A1	yellow	-0.156864	0.375642	0.807393
cg01237132	20	23755958	GeneID:1470	CST2	brown	-0.195832	0.267013	0.771522
cg01240931	5	112101942	GeneID:324	APC	grey	-0.0175603	0.921479	0.879897
cg01242619	8	145121460	GeneID:5339	PLEC1	brown	0.00295144	0.986783	0.887099
cg01246254	10	124124872	GeneID:59338	PLEKHA1	brown	-0.350667	0.04202	0.498635
cg01246405	11	3833138	GeneID:6786	STIM1	brown	-0.17355	0.326305	0.791376
cg01248426	8	87180271	GeneID:245972	ATP6V0D2	brown	-0.0154141	0.931051	0.880232
cg01249910	17	7471969	GeneID:112483	SAT2	green	0.148011	0.403504	0.811413
cg01252496	19	17187655	GeneID:55850	MDS032	turquoise	-0.0161012	0.927986	0.880186
cg01253107	9	35092903	GeneID:30968	STOML2	blue	-0.0150431	0.932707	0.880232
cg01254505	19	17377470	GeneID:684	BST2	yellow	-0.100152	0.573055	0.834612
cg01255349	12	27567964	GeneID:8496	PPFIBP1	turquoise	0.183781	0.29814	0.783244
cg01255591	20	42399124	GeneID:140902	R3HDML	blue	0.137841	0.43692	0.818055
cg01257202	X	153645024	GeneID:1736	DKC1	blue	0.0387578	0.827722	0.868607
cg01260219	11	129804543	GeneID:11095	ADAMTS8	yellow	0.0604212	0.734274	0.857274
cg01261503	17	59924061	GeneID:11232	POLG2	yellow	0.0446628	0.801961	0.864731
cg01261535	16	4837217	GeneID:84656	N-PAC	blue	0.197014	0.26408	0.770377
cg01262913	21	37502356	GeneID:257203	DSCR9	yellow	0.00541797	0.97574	0.886477
cg01264826	2	218973489	GeneID:58190	CTDSP1	brown	-0.213144	0.22616	0.747787
cg01265637	20	2743930	GeneID:128653	C20orf141	yellow	-0.0145022	0.935122	0.880391
cg01267315	1	44643563	GeneID:55182	C1orf164	grey	-0.102643	0.563502	0.834427
cg01269795	6	26548080	GeneID:10384	BTN3A3	yellow	-0.00106908	0.995212	0.887099
cg01272601	2	69725189	GeneID:22848	AAK1	blue	0.162532	0.358412	0.803072
cg01273150	12	107649698	GeneID:23603	CORO1C	blue	0.00674548	0.969798	0.885548
cg01274324	21	32869873	GeneID:55264	C21orf77	yellow	-0.157678	0.373137	0.806573
cg01275830	10	104201739	GeneID:79946	C10orf95	yellow	-0.00071868	0.996781	0.887099
cg01277844	1	153201358	GeneID:90780	PYGO2	brown	-0.182719	0.30099	0.784477
cg01278291	5	176869969	GeneID:79930	DOK3	yellow	0.129071	0.466914	0.821537
cg01278696	4	144653819	GeneID:8467	SMARCA5	grey	-0.0590655	0.740028	0.857671
cg01280080	2	215885521	GeneID:471	ATIC	grey	-0.0465061	0.793959	0.863421
cg01281797	1	149404873	GeneID:388695	LYSMD1	turquoise	-0.0340854	0.848234	0.871403
cg01281904	8	54327310	GeneID:4986	OPRK1	grey	0.0998962	0.57404	0.834612
cg01283289	12	79996308	GeneID:79611	FLJ21963	yellow	0.132932	0.453579	0.82095
cg01284619	19	540411	GeneID:610	HCN2	brown	-0.288986	0.0973951	0.636072
cg01291404	12	46684139	GeneID:1280	COL2A1	blue	-0.311061	0.0733476	0.594569
cg01293143	20	62158770	GeneID:6919	TCEA2	grey	-0.702639	3.61e-06	0.00290657
cg01294695	15	88095644	GeneID:55897	MESP1	turquoise	-0.314769	0.0698079	0.588222
cg01294702	17	71648573	GeneID:2302	FOXJ1	grey	-0.316396	0.0682976	0.585971
cg01295203	8	71146753	GeneID:63978	PRDM14	yellow	0.435796	0.00998707	0.295395
cg01299496	15	32422796	GeneID:55505	NOLA3	blue	0.16879	0.33995	0.79567
cg01305421	12	101398416	GeneID:3479	IGF1	grey	0.313544	0.0709624	0.589802
cg01305625	5	131621711	GeneID:8572	PDLIM4	turquoise	-0.0738758	0.67798	0.849729
cg01306510	6	36754518	GeneID:1026	CDKN1A	turquoise	-0.0128237	0.942618	0.881798
cg01307730	6	25834576	GeneID:221613	HIST1H2AA	blue	0.282968	0.10489	0.643128
cg01309152	21	40161641	GeneID:5121	PCP4	turquoise	-0.233794	0.183261	0.72695
cg01309153	9	135214487	GeneID:6834	SURF1	turquoise	-0.30502	0.0794126	0.609166
cg01309671	X	133768891	GeneID:159091	RP3-473B4.1	grey	-0.117563	0.507867	0.826669
cg01313949	6	159198093	GeneID:202459	LOC202459	brown	-0.0657397	0.711839	0.854713
cg01316071	14	94946749	GeneID:79686	C14orf139	brown	0.0363065	0.838471	0.870603
cg01320507	1	227506974	GeneID:10638	SPHAR	brown	-0.150172	0.396598	0.80987
cg01321151	11	915523	GeneID:161	AP2A2	grey	0.00626976	0.971927	0.885774
cg01322134	1	226261071	GeneID:89780	WNT3A	grey	-0.261386	0.135379	0.686409
cg01324261	4	174556953	GeneID:11341	SCRG1	turquoise	-0.0296104	0.867972	0.873894
cg01325515	X	153534873	GeneID:30848	CTAG2	blue	0.111462	0.530279	0.829847
cg01333011	12	28015932	GeneID:5744	PTHLH	yellow	0.144301	0.415522	0.812868
cg01333131	14	102594337	GeneID:9578	CDC42BPB	turquoise	0.0244255	0.890939	0.876952
cg01333788	1	34993401	GeneID:2709	GJB5	turquoise	-0.17027	0.335669	0.794542
cg01334437	8	55177208	GeneID:10434	LYPLA1	grey	0.30826	0.0761139	0.600444
cg01335367	12	108656591	GeneID:84915	C12orf34	grey	-0.0211674	0.905416	0.877686
cg01342792	1	210863945	GeneID:149647	FAM71A	yellow	-0.222295	0.206378	0.739125
cg01344171	6	43720625	GeneID:221421	C6orf206	yellow	-0.0104719	0.953128	0.882801
cg01346589	1	17638484	GeneID:55920	RCC2	grey	-0.203772	0.247714	0.76011
cg01346718	22	37043820	GeneID:1454	CSNK1E	turquoise	-0.28189	0.106277	0.645592
cg01348757	15	88024305	GeneID:5346	PLIN	brown	-0.222085	0.206818	0.739125
cg01351032	16	10878692	GeneID:4261	CIITA	brown	-0.0962153	0.5883	0.837056
cg01352108	11	63815454	GeneID:50801	KCNK4	turquoise	-0.245991	0.160805	0.710079
cg01352882	16	670131	GeneID:10273	STUB1	brown	0.132493	0.455083	0.82095
cg01353347	X	152938352	GeneID:3654	IRAK1	grey	-0.0958673	0.589657	0.83738
cg01353448	7	31693437	GeneID:10842	C7orf16	grey	0.331035	0.0558301	0.551201
cg01354473	7	27171328	GeneID:3205	HOXA9	yellow	0.542025	0.000929237	0.0838371
cg01355520	2	26321590	GeneID:3030	HADHA	blue	0.217757	0.216032	0.742336
cg01355739	20	56850283	GeneID:2778	GNAS	blue	-0.0184152	0.917669	0.87965
cg01356829	1	67545484	GeneID:3595	IL12RB2	yellow	0.130416	0.462246	0.821489
cg01357116	4	94968519	GeneID:474	ATOH1	grey	0.0238882	0.893324	0.877292
cg01359534	1	152560275	GeneID:89872	AQP10	yellow	0.0891207	0.616216	0.841248
cg01361446	X	70248040	GeneID:3561	IL2RG	yellow	0.0597492	0.737125	0.85732
cg01361777	10	79299108	GeneID:9231	DLG5	yellow	0.28666	0.100242	0.637663
cg01362183	6	149681386	GeneID:23118	MAP3K7IP2	brown	0.0569757	0.748926	0.858389
cg01366407	1	153222615	GeneID:80308	FLAD1	turquoise	0.000645834	0.997108	0.887099
cg01366419	7	70235027	GeneID:64409	WBSCR17	brown	0.168901	0.339628	0.79567
cg01367992	1	159033159	GeneID:4063	LY9	brown	-0.067473	0.704578	0.852137
cg01369413	11	5487120	GeneID:50613	UBQLN3	yellow	-0.300592	0.0840995	0.617246
cg01371258	6	27548785	GeneID:7738	ZNF184	grey	0.151556	0.392207	0.80987
cg01372605	12	48792224	GeneID:84987	C12orf62	brown	-0.0211477	0.905504	0.877686
cg01374047	16	3014171	GeneID:54985	HCFC1R1	turquoise	0.0735282	0.679414	0.849729
cg01375871	16	1245421	GeneID:23430	TPSD1	brown	-0.158916	0.369347	0.806573
cg01375994	X	3271645	GeneID:25878	MXRA5	yellow	0.113155	0.524011	0.829572
cg01376672	12	120274656	GeneID:51433	ANAPC5	brown	-0.134972	0.446615	0.819967
cg01377755	1	145609882	GeneID:51205	ACP6	turquoise	-0.315543	0.069087	0.587479
cg01377911	19	54259848	GeneID:4909	NTF5	turquoise	-0.129473	0.465515	0.821489
cg01381846	7	27171310	GeneID:3205	HOXA9	green	0.294869	0.0904688	0.625651
cg01382363	1	170017005	GeneID:51603	KIAA0859	blue	0.0828045	0.641523	0.843597
cg01385430	1	148305705	GeneID:11311	VPS45A	grey	0.0192876	0.913783	0.879191
cg01386493	8	37943686	GeneID:155	ADRB3	grey	0.135789	0.443843	0.819967
cg01389761	3	170965662	GeneID:7012	TERC	blue	-0.0336156	0.850302	0.871403
cg01390445	3	186754006	GeneID:200879	LIPH	brown	-0.151296	0.39303	0.80987
cg01395672	17	27701424	GeneID:7756	ZNF207	grey	0.31825	0.0666076	0.579794
cg01399317	8	144882327	GeneID:286077	FLJ46072	blue	0.225294	0.200163	0.735999
cg01400401	19	4720531	GeneID:284424	C19orf30	blue	0.461625	0.00599314	0.236303
cg01401376	6	133605035	GeneID:2070	EYA4	turquoise	-0.0196258	0.912277	0.879191
cg01402045	8	43067874	GeneID:84197	FLJ23356	grey	-0.379944	0.0266619	0.419837
cg01402255	1	152067323	GeneID:57459	GATAD2B	yellow	0.270835	0.121316	0.664239
cg01404615	4	108178021	GeneID:27123	DKK2	green	0.31137	0.0730483	0.593036
cg01405107	17	44026634	GeneID:3215	HOXB5	turquoise	-0.082672	0.642059	0.843597
cg01407244	8	23016952	GeneID:8794	TNFRSF10C	blue	0.247353	0.158427	0.706992
cg01407341	15	95127802	GeneID:145946	SPATA8	yellow	0.189091	0.284152	0.778759
cg01407797	22	27498514	GeneID:150275	FLJ33814	brown	-0.296073	0.0890988	0.624093
cg01408558	19	10424212	GeneID:5141	PDE4A	blue	0.123042	0.488147	0.823512
cg01409734	12	111047568	GeneID:10906	TRAFD1	grey	0.348233	0.0435657	0.506646
cg01412445	15	70765878	GeneID:585	BBS4	grey	-0.0603012	0.734783	0.85732
cg01413516	19	17793328	GeneID:3640	INSL3	grey	0.166148	0.347674	0.797757
cg01414934	1	26478556	GeneID:83442	SH3BGRL3	grey	-0.0646188	0.716548	0.855151
cg01421985	15	29734826	GeneID:161725	OTUD7	turquoise	-0.0390881	0.826277	0.868592
cg01422337	19	53444622	GeneID:22900	CARD8	yellow	0.129176	0.466549	0.821489
cg01423840	X	150634869	GeneID:89885	FATE1	turquoise	-0.295751	0.0894636	0.624444
cg01425405	17	45427704	GeneID:1747	DLX3	brown	-0.187248	0.288959	0.781079
cg01426743	1	177260866	GeneID:9917	FAM20B	turquoise	-0.382877	0.0254196	0.413904
cg01427567	19	59368560	GeneID:147798	TMC4	turquoise	-0.0950017	0.593036	0.837903
cg01428678	14	66043804	GeneID:10243	GPHN	blue	0.184281	0.296804	0.783048
cg01429181	1	158498209	GeneID:50717	WDR42A	blue	-0.00542372	0.975714	0.886477
cg01429391	14	22974770	GeneID:4625	MYH7	brown	-0.0359168	0.840182	0.871008
cg01429996	9	99859363	GeneID:54187	NANS	grey	-0.171253	0.332846	0.7936
cg01430430	7	75752249	GeneID:222183	FLJ37078	grey	-0.191128	0.278899	0.775212
cg01430807	10	102279776	GeneID:4714	NDUFB8	brown	-0.20261	0.25048	0.761221
cg01431114	6	165996961	GeneID:10846	PDE10A	brown	-0.0738962	0.677895	0.849729
cg01437411	12	6904172	GeneID:1822	ATN1	yellow	-0.440306	0.00916022	0.280781
cg01439983	2	61097497	GeneID:5194	PEX13	turquoise	0.0444578	0.802852	0.864767
cg01441777	22	37044362	GeneID:1454	CSNK1E	turquoise	-0.453169	0.00711386	0.251354
cg01442426	3	46044370	GeneID:2829	XCR1	grey	0.0819735	0.644883	0.843597
cg01442481	20	32044517	GeneID:22913	RALY	blue	0.230162	0.190356	0.731857
cg01442799	11	101486260	GeneID:10413	YAP1	grey	0.0190815	0.914701	0.879214
cg01443452	19	40716279	GeneID:26330	GAPDHS	grey	0.218724	0.213949	0.742276
cg01443630	16	1465699	GeneID:1186	CLCN7	yellow	0.0529268	0.766254	0.859906
cg01446692	9	14713496	GeneID:9350	CER1	turquoise	-0.0227336	0.898452	0.87758
cg01447498	1	229731294	GeneID:7257	TSNAX	blue	0.197141	0.263767	0.770377
cg01447817	2	241278924	GeneID:375318	AQP12A	yellow	-0.27644	0.113505	0.655166
cg01449591	5	70356293	GeneID:4671	BIRC1	yellow	0.020963	0.906325	0.877759
cg01450842	2	48649717	GeneID:286749	SALF	brown	-0.303609	0.0808837	0.612459
cg01454004	6	74419739	GeneID:26503	SLC17A5	turquoise	0.080047	0.6527	0.843752
cg01454134	19	61378519	GeneID:85569	GALP	grey	-0.0656082	0.712391	0.854713
cg01457622	22	21318833	GeneID:91227	GGTL4	blue	0.152917	0.387922	0.808985
cg01459162	1	17446917	GeneID:51702	PADI3	blue	-0.0205659	0.908092	0.877879
cg01459453	1	167865836	GeneID:6403	SELP	yellow	-0.533781	0.00114939	0.0942184
cg01460479	1	227761714	GeneID:23456	ABCB10	brown	-0.0694714	0.696237	0.850953
cg01464985	2	27659126	GeneID:84450	ZNF512	yellow	0.0970648	0.584996	0.836429
cg01465325	10	50417594	GeneID:2074	ERCC6	brown	-0.124248	0.483863	0.821952
cg01465620	3	38471100	GeneID:93	ACVR2B	blue	0.0960883	0.588795	0.837105
cg01468621	11	1368185	GeneID:9024	BRSK2	brown	-0.0812507	0.647812	0.843597
cg01468868	22	28972653	GeneID:3976	LIF	turquoise	-0.054359	0.760111	0.859906
cg01469547	11	7803731	GeneID:120066	OR5P3	yellow	0.0693	0.696951	0.851144
cg01471713	1	218930902	GeneID:79762	C1orf115	brown	0.118322	0.50511	0.826112
cg01472101	17	6924715	GeneID:10462	CLEC10A	turquoise	-0.094459	0.595159	0.838414
cg01473816	11	34491857	GeneID:2001	ELF5	turquoise	-0.191358	0.278312	0.774529
cg01474260	22	15453884	GeneID:150160	CESK1	grey	0.083865	0.637245	0.843597
cg01481976	9	115214130	GeneID:54107	POLE3	grey	-0.199797	0.257258	0.763751
cg01482279	17	35337314	GeneID:94103	ORMDL3	grey	-0.118876	0.503105	0.826112
cg01485645	17	34115725	GeneID:4302	MLLT6	brown	-0.0685667	0.700009	0.851446
cg01485797	11	800820	GeneID:6181	RPLP2	turquoise	-0.365217	0.0336793	0.465563
cg01488147	7	94132016	GeneID:23089	PEG10	brown	-0.0682001	0.701539	0.851504
cg01490535	11	71176654	GeneID:55199	FLJ10661	brown	-0.144593	0.414569	0.812367
cg01493303	19	53640859	GeneID:83743	GRWD1	grey	0.166552	0.346486	0.797499
cg01493517	12	6535708	GeneID:25900	HOM-TES-103	yellow	0.118678	0.503822	0.826112
cg01495509	5	169748956	GeneID:3779	KCNMB1	blue	0.221345	0.208373	0.740328
cg01497527	15	63001218	GeneID:348094	ANKDD1A	turquoise	-0.0548598	0.757967	0.859906
cg01497576	15	46200510	GeneID:283652	SLC24A5	turquoise	0.0074226	0.966768	0.885171
cg01500140	19	56582398	GeneID:3982	LIM2	blue	0.0650323	0.71481	0.854842
cg01507173	2	113533133	GeneID:26525	IL1F5	turquoise	-0.131929	0.457021	0.8213
cg01510051	19	61571074	GeneID:147947	ZNF542	turquoise	0.0137942	0.938283	0.881259
cg01511567	11	56860207	GeneID:6749	SSRP1	turquoise	-0.463701	0.0057425	0.22968
cg01512854	5	140461151	GeneID:56132	PCDHB3	grey	0.380795	0.0262965	0.41742
cg01513611	19	5855233	GeneID:126328	NDUFA11	blue	-0.0635689	0.720969	0.855151
cg01513661	22	49128853	GeneID:9701	SAPS2	blue	0.116182	0.512898	0.827537
cg01514487	12	55730314	GeneID:4640	MYO1A	turquoise	-0.173162	0.327403	0.791395
cg01515887	11	18226210	GeneID:6289	SAA2	brown	-0.122882	0.488719	0.823512
cg01517728	18	66106558	GeneID:9306	SOCS6	turquoise	-0.0512518	0.773455	0.860509
cg01520924	14	64075923	GeneID:3306	HSPA2	turquoise	-0.119627	0.500393	0.825939
cg01521624	20	44746345	GeneID:64849	SLC13A3	turquoise	-0.213559	0.225234	0.746782
cg01522194	2	27163273	GeneID:3795	KHK	brown	-0.314843	0.0697392	0.588222
cg01525376	1	32488799	GeneID:3932	LCK	yellow	0.00738106	0.966954	0.885171
cg01526089	17	3766139	GeneID:5023	P2RX1	yellow	0.0635801	0.720921	0.855151
cg01527212	7	5787677	GeneID:54476	TRIAD3	turquoise	-0.228751	0.193163	0.734546
cg01530101	11	2847674	GeneID:55539	KCNQ1DN	green	0.564065	0.000512041	0.0577759
cg01531431	20	61621307	GeneID:79144	C20orf149	blue	0.0381428	0.830416	0.869018
cg01532080	19	18390846	GeneID:170463	SSBP4	grey	-0.00710914	0.96817	0.885412
cg01532771	19	7733560	GeneID:10332	CLEC4M	yellow	-0.177932	0.314046	0.786909
cg01535453	12	119648270	GeneID:35	ACADS	grey	0.0427529	0.810272	0.866328
cg01543654	17	44155638	GeneID:84366	PRAC	green	0.282909	0.104966	0.643128
cg01545079	14	23611217	GeneID:9362	CPNE6	turquoise	-0.146441	0.408566	0.812086
cg01545242	19	14109090	GeneID:55723	ASF1B	grey	0.0553055	0.756059	0.859648
cg01546046	14	30564600	GeneID:11154	AP4S1	brown	-0.140513	0.427998	0.816878
cg01546563	8	11604598	GeneID:2626	GATA4	brown	0.0537584	0.762685	0.859906
cg01550148	5	134763443	GeneID:9555	H2AFY	yellow	0.263228	0.132548	0.682495
cg01555431	6	151603719	GeneID:9590	AKAP12	brown	-0.00256092	0.988532	0.887099
cg01556075	19	7647454	GeneID:199675	MCEMP1	yellow	0.0533897	0.764267	0.859906
cg01558777	10	85923778	GeneID:387695	C10orf99	turquoise	-0.12386	0.48524	0.822163
cg01560871	10	72215430	GeneID:219793	C10orf27	yellow	-0.140274	0.428792	0.816878
cg01564343	6	41229898	GeneID:340205	TREML1	turquoise	-0.167949	0.342398	0.796741
cg01565918	20	56890887	GeneID:2778	GNAS	turquoise	-0.0573346	0.747395	0.858389
cg01566170	1	221966369	GeneID:824	CAPN2	turquoise	-0.0333625	0.851417	0.871478
cg01566404	1	202388548	GeneID:55224	ETNK2	grey	0.0853011	0.631471	0.843597
cg01567482	5	176716924	GeneID:10636	RGS14	yellow	0.181658	0.303853	0.784864
cg01568335	2	97628677	GeneID:1329	COX5B	blue	0.033537	0.850648	0.871403
cg01570885	6	3794271	GeneID:26240	FAM50B	yellow	0.0212056	0.905246	0.877686
cg01572266	3	61521260	GeneID:5793	PTPRG	grey	0.279496	0.109408	0.648069
cg01573562	12	111713702	GeneID:22895	RPH3A	yellow	-0.0219996	0.901715	0.877686
cg01578324	6	31812753	GeneID:1192	CLIC1	yellow	-0.0129213	0.942182	0.881798
cg01578341	15	80125582	GeneID:84206	RKHD3	blue	-0.14298	0.41985	0.814026
cg01580568	1	207892479	GeneID:3914	LAMB3	turquoise	-0.111948	0.528476	0.829572
cg01580681	4	174686591	GeneID:9464	HAND2	green	0.387107	0.0237118	0.400072
cg01581111	9	124068148	GeneID:92400	RBM18	brown	-0.246987	0.159065	0.708281
cg01584473	7	100450087	GeneID:140453	MUC17	blue	0.0118465	0.946984	0.881927
cg01585703	15	37861938	GeneID:161835	FSIP1	grey	0.113483	0.522801	0.829572
cg01585758	2	202810998	GeneID:7341	SUMO1	turquoise	-0.0944199	0.595312	0.838414
cg01587454	8	88955167	GeneID:138009	WDR21C	blue	0.047189	0.791	0.862819
cg01589580	18	75541788	GeneID:9150	CTDP1	yellow	0.0520799	0.769893	0.860079
cg01592593	X	54540610	GeneID:2245	FGD1	blue	0.12731	0.473067	0.821952
cg01593190	5	178705399	GeneID:9509	ADAMTS2	grey	0.0447971	0.801377	0.864643
cg01593385	4	155753599	GeneID:2266	FGG	brown	-0.353057	0.0405462	0.492957
cg01594262	19	43497985	GeneID:90522	YIF1B	turquoise	-0.217814	0.215909	0.742336
cg01594915	2	177786439	GeneID:220988	HNRPA3	blue	0.336803	0.0514443	0.539386
cg01598642	11	5228615	GeneID:3047	HBG1	yellow	-0.040729	0.819102	0.867933
cg01599709	5	139705861	GeneID:1839	HBEGF	brown	-0.181735	0.303646	0.784864
cg01600189	9	66293782	GeneID:403323	FLJ20444	grey	0.139432	0.431597	0.816878
cg01601573	4	144476285	GeneID:2549	GAB1	turquoise	-0.100077	0.573344	0.834612
cg01602596	17	36997052	GeneID:3861	KRT14	turquoise	-0.0885584	0.618452	0.841299
cg01603095	12	38786406	GeneID:114134	SLC2A13	turquoise	-0.0367248	0.836635	0.870282
cg01605517	1	245148496	GeneID:25909	AHCTF1	brown	-0.489762	0.0032824	0.172281
cg01605783	21	44057015	GeneID:284837	LOC284837	turquoise	-0.385351	0.0244086	0.403861
cg01605984	9	135205975	GeneID:6837	SURF5	turquoise	-0.235689	0.179634	0.723332
cg01606998	22	48950725	GeneID:56666	PANX2	brown	-0.0795323	0.654794	0.843977
cg01607495	8	38152078	GeneID:9530	BAG4	brown	-0.121466	0.49378	0.825299
cg01610488	8	73150424	GeneID:8989	TRPA1	green	0.402135	0.018392	0.370038
cg01611640	11	10835681	GeneID:58486	LOC58486	grey	0.0346813	0.845613	0.871403
cg01614759	10	44815441	GeneID:7570	ZNF22	yellow	-0.0321979	0.856549	0.872054
cg01615080	2	54196088	GeneID:98	ACYP2	grey	0.189457	0.283203	0.77832
cg01617750	3	32254265	GeneID:152189	CMTM8	yellow	-0.100492	0.571748	0.834612
cg01618304	11	93114536	GeneID:28970	C11orf54	blue	0.193132	0.273794	0.772511
cg01618660	9	99922197	GeneID:9830	TRIM14	yellow	0.0915055	0.606771	0.839797
cg01618851	19	7718265	GeneID:30835	CD209	turquoise	0.177929	0.314054	0.786909
cg01620308	20	4614848	GeneID:5621	PRNP	brown	0.0257996	0.884843	0.876799
cg01620569	1	33275397	GeneID:204	AK2	grey	0.0217311	0.902909	0.877686
cg01620785	2	27289615	GeneID:8884	SLC5A6	turquoise	-0.184781	0.295472	0.783048
cg01623438	20	57016289	GeneID:1522	CTSZ	yellow	0.0618187	0.728357	0.856362
cg01625242	18	55037895	GeneID:2922	GRP	brown	0.189323	0.283551	0.778372
cg01626197	3	49736044	GeneID:29925	GMPPB	brown	-0.0648153	0.715722	0.855151
cg01628803	2	97493196	GeneID:57730	KIAA1641	turquoise	-0.0718098	0.686522	0.850053
cg01632517	X	52669521	GeneID:280659	SSX8	yellow	-0.180096	0.3081	0.786868
cg01635061	6	33268212	GeneID:1302	COL11A2	grey	-0.00679195	0.96959	0.885548
cg01636591	17	29670269	GeneID:6355	CCL8	turquoise	-0.454061	0.00698778	0.250766
cg01637734	1	156077927	GeneID:922	CD5L	brown	-0.0662868	0.709545	0.853835
cg01638735	7	92300917	GeneID:1021	CDK6	grey	0.457519	0.0065169	0.24409
cg01639034	1	170017023	GeneID:51603	KIAA0859	grey	-0.00411799	0.98156	0.887099
cg01643580	2	26769903	GeneID:3777	KCNK3	turquoise	0.0605068	0.733911	0.856989
cg01643624	11	8911469	GeneID:56673	C11orf16	yellow	0.0757524	0.670254	0.8485
cg01651821	2	99163790	GeneID:129531	LOC129531	blue	0.318851	0.0660669	0.578204
cg01653110	1	169978464	GeneID:8674	VAMP4	blue	-0.036099	0.839382	0.870603
cg01655341	19	46595537	GeneID:56915	EXOSC5	blue	0.14851	0.401903	0.810998
cg01656216	10	31313716	GeneID:220929	ZNF438	grey	0.0054724	0.975496	0.886477
cg01656470	19	62041908	GeneID:23619	ZIM2	yellow	0.11563	0.514914	0.827753
cg01656853	19	53890984	GeneID:2524	FUT2	turquoise	0.0978604	0.581908	0.835983
cg01656955	1	39910553	GeneID:84618	NT5C1A	blue	-0.144978	0.413313	0.812367
cg01657207	3	44665023	GeneID:7584	ZNF35	grey	0.185728	0.292961	0.783048
cg01657380	12	52187790	GeneID:8620	NPFF	brown	-0.126086	0.477366	0.821952
cg01658815	10	116434030	GeneID:3983	ABLIM1	turquoise	-0.0991468	0.576931	0.834612
cg01662650	X	21784244	GeneID:404281	YY2	brown	-0.106093	0.55039	0.833012
cg01663968	20	57015401	GeneID:1522	CTSZ	grey	-0.183778	0.298148	0.783244
cg01664666	1	240754088	GeneID:200150	PLD5	brown	0.252702	0.149329	0.699723
cg01665633	15	27349434	GeneID:56160	NDNL2	grey	0.0865157	0.626603	0.842539
cg01668126	8	16095111	GeneID:4481	MSR1	brown	-0.233581	0.183671	0.72712
cg01668383	13	36577573	GeneID:122011	CSNK1A1L	yellow	0.0291773	0.869887	0.87423
cg01669948	6	39398855	GeneID:83795	KCNK16	blue	0.126901	0.4745	0.821952
cg01671575	1	228580189	GeneID:79605	PGBD5	brown	-0.00461468	0.979336	0.887099
cg01671881	20	31268562	GeneID:128861	C20orf71	brown	0.0148755	0.933455	0.880232
cg01677177	9	124733498	GeneID:57684	ZBTB26	brown	-0.331108	0.0557724	0.551201
cg01678091	15	21441779	GeneID:54551	MAGEL2	grey	0.329879	0.0567436	0.554311
cg01680762	8	346162	GeneID:26260	FBXO25	turquoise	-0.0540255	0.76154	0.859906
cg01680823	17	35075571	GeneID:8557	TCAP	turquoise	-0.385121	0.0245013	0.403979
cg01683883	16	65170554	GeneID:146225	CMTM2	yellow	0.429881	0.0111667	0.304558
cg01685739	7	150387706	GeneID:6522	SLC4A2	grey	-0.110387	0.534276	0.830402
cg01687711	10	74056166	GeneID:10367	CBARA1	blue	-0.0145813	0.934768	0.880232
cg01692572	8	144982775	GeneID:22827	SIAHBP1	turquoise	-0.341733	0.0479171	0.524981
cg01693350	11	32408763	GeneID:7490	WT1	blue	0.130251	0.462817	0.821489
cg01697732	17	64109095	GeneID:54757	FAM20A	blue	0.208281	0.237179	0.75462
cg01697865	11	117361217	GeneID:3587	IL10RA	yellow	0.175936	0.319594	0.789473
cg01703884	12	108362557	GeneID:283446	FLJ37587	turquoise	-0.0749282	0.673643	0.848595
cg01705458	11	27341573	GeneID:91057	CCDC34	brown	-0.193805	0.272096	0.772466
cg01708236	6	44341424	GeneID:4794	NFKBIE	grey	0.00104235	0.995332	0.887099
cg01714513	15	32486232	GeneID:23015	GOLGA8A	brown	0.00585873	0.973767	0.88607
cg01714932	12	9252121	GeneID:5858	PZP	brown	-0.109732	0.53672	0.830567
cg01716061	9	21999518	GeneID:1030	CDKN2B	grey	0.226445	0.197814	0.735784
cg01716083	6	30137122	GeneID:30834	ZNRD1	grey	-0.0124693	0.944201	0.881798
cg01718139	19	59258650	GeneID:284415	UNQ3033	yellow	0.0528959	0.766386	0.859906
cg01718365	1	23218230	GeneID:23028	AOF2	blue	-0.0480643	0.787211	0.862535
cg01718602	X	85290555	GeneID:117154	DACH2	turquoise	-0.104	0.558326	0.834427
cg01720520	19	59819704	GeneID:10859	LILRB1	turquoise	-0.20861	0.236421	0.75462
cg01722450	18	59967616	GeneID:221241	C18orf20	brown	-0.208107	0.23758	0.754717
cg01723747	16	1667943	GeneID:90861	C16orf34	grey	0.141131	0.425949	0.816113
cg01725199	9	100609811	GeneID:79695	GALNT12	turquoise	0.0618649	0.728162	0.856362
cg01726767	12	47251390	GeneID:3906	LALBA	brown	0.0239577	0.893015	0.877292
cg01729862	16	1764042	GeneID:65993	MRPS34	grey	-0.0643278	0.717773	0.855151
cg01732037	1	166516842	GeneID:9095	TBX19	yellow	-0.231357	0.188	0.728949
cg01733599	15	56511143	GeneID:3990	LIPC	brown	-0.375627	0.0285816	0.432416
cg01734338	11	2447807	GeneID:3784	KCNQ1	brown	-0.0337903	0.849533	0.871403
cg01737532	4	191099164	GeneID:2483	FRG1	yellow	0.0334156	0.851183	0.871403
cg01739167	17	4747123	GeneID:1145	CHRNE	yellow	-0.0434212	0.807361	0.865146
cg01739965	2	64099801	GeneID:51542	VPS54	brown	-0.167097	0.344886	0.796741
cg01743008	X	151672941	GeneID:4101	MAGEA2	blue	0.0070555	0.968411	0.885412
cg01745510	12	12761386	GeneID:1027	CDKN1B	brown	-0.124814	0.481858	0.821952
cg01747665	16	1783425	GeneID:3483	IGFALS	turquoise	-0.201344	0.253513	0.761861
cg01753375	2	74461108	GeneID:1639	DCTN1	turquoise	-0.339223	0.0496879	0.529491
cg01753906	14	105211235	GeneID:2003		brown	-0.301451	0.0831739	0.615977
cg01757745	10	134605591	GeneID:255352	C10orf93	turquoise	-0.00823909	0.963115	0.884456
cg01758870	7	23686155	GeneID:340277	MGC72075	blue	0.196795	0.264623	0.770437
cg01762581	8	42353771	GeneID:27121	DKK4	turquoise	0.0680955	0.701976	0.851573
cg01765641	3	17756892	GeneID:9779	TBC1D5	yellow	0.0650782	0.714617	0.854777
cg01767116	15	61676146	GeneID:283807	FBXL22	turquoise	-0.148775	0.401054	0.810615
cg01769037	6	15354592	GeneID:3720	JARID2	grey	0.0887595	0.617652	0.841299
cg01770400	1	172153108	GeneID:462	SERPINC1	blue	-0.0971253	0.584761	0.836421
cg01773854	12	51777486	GeneID:3489	IGFBP6	grey	0.0093072	0.958337	0.883956
cg01774645	1	159306668	GeneID:257106	ARHGAP30	yellow	-0.0319403	0.857685	0.872601
cg01775265	20	31244543	GeneID:317716	RP11-49G10.8	brown	0.0970933	0.584885	0.836429
cg01775414	22	43784068	GeneID:112885	PHF21B	brown	0.0488743	0.78371	0.862535
cg01776246	17	52393507	GeneID:8161	COIL	blue	-0.0704771	0.692053	0.850053
cg01777397	2	29191450	GeneID:79745	RSNL2	blue	-0.137685	0.437446	0.818258
cg01780107	8	120936807	GeneID:79075	DCC1	turquoise	0.0495713	0.7807	0.862535
cg01780482	2	46378116	GeneID:2034	EPAS1	blue	0.292724	0.0929491	0.630159
cg01781266	11	12355542	GeneID:55742	PARVA	turquoise	-0.00192983	0.991358	0.887099
cg01782486	1	153253136	GeneID:51043	ZBTB7B	blue	0.0922521	0.603826	0.839763
cg01783386	3	53139429	GeneID:91869	RFT1	brown	-0.0191933	0.914203	0.879214
cg01784199	1	78243094	GeneID:11080	DNAJB4	blue	0.109756	0.536632	0.830567
cg01785339	1	222611079	GeneID:29097	CNIH4	blue	0.16437	0.35293	0.799642
cg01785568	4	4915734	GeneID:4487	MSX1	grey	-0.100009	0.573605	0.834612
cg01794265	5	14635549	GeneID:54491	FAM105A	grey	-0.0600748	0.735743	0.85732
cg01795161	7	87344917	GeneID:55972	MCFP	turquoise	-0.311729	0.0727002	0.593036
cg01795697	17	59933463	GeneID:1655	DDX5	brown	-0.109037	0.539319	0.831315
cg01796228	5	38631977	GeneID:3977	LIFR	brown	-0.0112866	0.949486	0.882219
cg01797043	16	1944687	GeneID:6123	RPL3L	turquoise	-0.4159	0.0144309	0.332153
cg01798443	3	39422895	GeneID:3921	RPSA	grey	0.0745564	0.675174	0.848954
cg01798589	3	36396576	GeneID:6769	STAC	yellow	0.0420944	0.813142	0.866877
cg01800843	11	107597917	GeneID:472	ATM	blue	-0.149014	0.400289	0.810123
cg01801174	1	159390385	GeneID:51506	UFC1	turquoise	-0.0837925	0.637537	0.843597
cg01802635	6	8009799	GeneID:81567	TXNDC5	grey	-0.0540087	0.761613	0.859906
cg01802653	4	89732172	GeneID:8916	HERC3	blue	-0.0800909	0.652521	0.843597
cg01803059	4	146621854	GeneID:4086	SMAD1	blue	0.253319	0.148305	0.699561
cg01803238	18	59137006	GeneID:596	BCL2	blue	0.0844501	0.63489	0.843597
cg01804429	4	68898672	GeneID:91746	YTHDC1	turquoise	-0.179116	0.310785	0.786909
cg01806928	11	7229380	GeneID:143425	SYT9	brown	0.327889	0.058344	0.557228
cg01808090	16	10745392	GeneID:4682	NUBP1	grey	0.18157	0.304093	0.784864
cg01808130	6	8380205	GeneID:51000	SLC35B3	blue	0.224258	0.202296	0.737867
cg01808508	3	63984576	GeneID:9861	PSMD6	turquoise	-0.417672	0.0139774	0.331461
cg01813334	7	2360676	GeneID:8662	EIF3S9	turquoise	-0.0830603	0.64049	0.843597
cg01817029	12	70951777	GeneID:29953	TRHDE	brown	-0.102714	0.563229	0.834427
cg01820374	12	6752344	GeneID:3902	LAG3	grey	-0.663033	1.93e-05	0.00790375
cg01824804	5	121441377	GeneID:4015	LOX	brown	-0.119385	0.501266	0.826112
cg01827098	7	149842085	GeneID:168537	GIMAP7	yellow	-0.0989812	0.57757	0.834612
cg01835489	12	51585577	GeneID:3856	KRT8	turquoise	-0.0711874	0.689103	0.850053
cg01836044	13	60887204	GeneID:64881	PCDH20	grey	-0.0759103	0.669605	0.8485
cg01837574	17	7777335	GeneID:58485	TRAPPC1	turquoise	-0.220067	0.211079	0.74151
cg01837689	18	31901468	GeneID:55197	P15RS	blue	0.0862875	0.627516	0.842539
cg01837719	6	96569906	GeneID:10690	FUT9	brown	0.288289	0.0982415	0.637421
cg01838317	14	54439611	GeneID:2643	GCH1	turquoise	0.067643	0.703867	0.852131
cg01839464	18	48122475	GeneID:1630	DCC	green	0.320383	0.0647043	0.57504
cg01849789	22	40027225	GeneID:23264	ZC3H7B	turquoise	-0.0756126	0.670828	0.8485
cg01851385	X	10085135	GeneID:1183	CLCN4	yellow	0.0823444	0.643383	0.843597
cg01851399	12	32941484	GeneID:5318	PKP2	grey	0.228397	0.193872	0.735317
cg01852328	7	6454514	GeneID:221955	LOC221955	blue	0.0116716	0.947765	0.881927
cg01853981	12	51232749	GeneID:112802	KRT6IRS	blue	0.0701528	0.693401	0.850053
cg01857260	19	55358364	GeneID:126123	SCRL	grey	0.106546	0.548683	0.832393
cg01860753	1	204797209	GeneID:83593	RASSF5	blue	-0.0160634	0.928155	0.880186
cg01861509	10	73519632	GeneID:9806	SPOCK2	yellow	-0.101802	0.566718	0.834612
cg01868128	1	150750299	GeneID:254910	LCE5A	blue	-0.0763686	0.667724	0.848344
cg01868782	6	126112792	GeneID:23493	HEY2	turquoise	0.0679019	0.702785	0.852
cg01869233	20	5983139	GeneID:164312	C20orf75	turquoise	-0.165979	0.34817	0.797757
cg01870826	7	5078401	GeneID:389458	LOC389458	grey	0.174937	0.322393	0.790817
cg01871963	9	129950816	GeneID:3934	LCN2	turquoise	-0.13023	0.462888	0.821489
cg01872771	X	18148902	GeneID:139105	CXorf20	yellow	0.0356118	0.841522	0.871171
cg01876612	16	83602925	GeneID:55625	ZDHHC7	turquoise	-0.291107	0.0948523	0.632873
cg01879488	11	35117074	GeneID:960	CD44	blue	0.16711	0.34485	0.796741
cg01883966	6	32046865	GeneID:8859	STK19	grey	-0.13444	0.448427	0.819967
cg01885635	3	40541089	GeneID:285268	ZNF621	turquoise	-0.346203	0.0448892	0.512696
cg01888166	2	20391116	GeneID:23369	PUM2	brown	-0.228197	0.194273	0.735588
cg01888411	11	34334869	GeneID:25841	ABTB2	green	0.306601	0.0777897	0.605157
cg01888601	11	47692758	GeneID:79841	AGBL2	turquoise	-0.271444	0.120448	0.662774
cg01892689	8	97726248	GeneID:10404	PGCP	turquoise	-0.386467	0.0239637	0.402012
cg01894895	9	74956114	GeneID:301	ANXA1	turquoise	-0.114396	0.519442	0.828774
cg01895214	2	91211593	GeneID:654342	LOC654342	yellow	-0.00543706	0.975654	0.886477
cg01897036	2	119998797	GeneID:6344	SCTR	brown	-0.034918	0.844572	0.871403
cg01899253	13	27968056	GeneID:2321	FLT1	grey	-0.26158	0.135079	0.686409
cg01900048	2	128175202	GeneID:84826	SFT2D3	blue	0.0798539	0.653485	0.843977
cg01900364	19	11510194	GeneID:1264	CNN1	brown	-0.0722042	0.684888	0.850038
cg01902747	10	32774667	GeneID:221016	CCDC7	blue	0.0391605	0.82596	0.868592
cg01906055	2	96364538	GeneID:23397	BRRN1	grey	-0.265995	0.128378	0.675592
cg01907837	6	37429315	GeneID:9025	RNF8	grey	-0.109377	0.538049	0.831011
cg01909245	11	1830333	GeneID:4046	LSP1	yellow	0.302246	0.082324	0.614828
cg01909833	6	33045245	GeneID:6046	BRD2	grey	-0.0984922	0.579461	0.835368
cg01909921	9	134844067	GeneID:8328	GFI1B	grey	0.0726399	0.683085	0.850038
cg01910452	X	152642618	GeneID:10134	BCAP31	blue	0.0535826	0.763439	0.859906
cg01913908	3	103637366	GeneID:131368	ZPLD1	brown	0.167307	0.344272	0.796741
cg01917648	12	100395468	GeneID:121599	SPIC	turquoise	-0.174601	0.323338	0.79114
cg01918888	1	40399637	GeneID:6018	RLF	blue	-0.0933673	0.59944	0.839278
cg01919208	3	49145500	GeneID:3913	LAMB2	grey	-0.298594	0.0862825	0.6185
cg01919488	2	71412097	GeneID:27332	ZNF638	grey	-0.149968	0.397247	0.80987
cg01920232	12	105500798	GeneID:5992	RFX4	brown	0.191774	0.277249	0.774218
cg01920829	2	219533005	GeneID:8941	CDK5R2	brown	0.026023	0.883852	0.876487
cg01926595	17	4792553	GeneID:5216	PFN1	grey	-0.0171523	0.923298	0.879897
cg01930621	19	57100162	GeneID:65251	ZNF649	grey	0.22955	0.19157	0.733416
cg01934790	16	696401	GeneID:146330	FBXL16	brown	-0.200516	0.255513	0.763751
cg01934797	16	4321662	GeneID:84662	GLIS2	yellow	-0.171129	0.333202	0.7936
cg01936555	6	26039184	GeneID:10246	SLC17A2	brown	-0.13415	0.449415	0.819967
cg01939428	7	156623931	GeneID:9690	UBE3C	grey	0.234784	0.181361	0.725305
cg01941619	18	28024079	GeneID:4225	MEP1B	brown	-0.29258	0.0931179	0.63056
cg01944444	6	30796660	GeneID:203068	TUBB	brown	-0.0564131	0.751327	0.858582
cg01946401	6	45404079	GeneID:860	RUNX2	yellow	-0.188908	0.284627	0.778759
cg01951308	20	30329163	GeneID:9371	KIF3B	turquoise	-0.12255	0.489902	0.823983
cg01957330	7	26870995	GeneID:8935	SCAP2	grey	0.0729674	0.681731	0.850038
cg01958189	20	16396	GeneID:245938	DEFB125	brown	-0.0459241	0.796483	0.863421
cg01959004	11	118433621	GeneID:10525	HYOU1	grey	0.211515	0.229811	0.749395
cg01959848	11	57236970	GeneID:219541	MED19	blue	0.356119	0.0387187	0.490331
cg01961936	X	102236004	GeneID:56000	NXF3	brown	0.0151191	0.932368	0.880232
cg01962826	6	34208945	GeneID:2914	GRM4	yellow	-0.187907	0.287233	0.779764
cg01963696	19	802650	GeneID:1991	ELA2	turquoise	-0.188245	0.286353	0.778865
cg01965939	5	148422887	GeneID:79628	SH3TC2	turquoise	-0.0368749	0.835976	0.870135
cg01966105	16	2201238	GeneID:283870	MGC21830	blue	-0.35329	0.040405	0.492957
cg01968530	18	19271972	GeneID:85019	C18orf45	blue	0.268171	0.125166	0.669326
cg01968793	10	101078920	GeneID:26507	CNNM1	turquoise	-0.285092	0.102197	0.638595
cg01970325	9	139474062	GeneID:26012	NELF	turquoise	-0.272355	0.119159	0.661168
cg01971122	11	14950505	GeneID:796	CALCA	brown	0.194652	0.269963	0.771911
cg01980222	6	41238895	GeneID:54209	TREM2	yellow	0.05347	0.763922	0.859906
cg01982455	5	149809443	GeneID:6208	RPS14	turquoise	0.160887	0.363362	0.805128
cg01982597	10	50403426	GeneID:267004	PGBD3	brown	-0.0494651	0.781158	0.862535
cg01985396	6	39868811	GeneID:23500	DAAM2	blue	-0.0566229	0.750431	0.858389
cg01985852	16	87300486	GeneID:115992	RNF166	brown	-0.0440046	0.804822	0.864885
cg01986577	12	27376640	GeneID:56938	ARNTL2	turquoise	-0.118735	0.503614	0.826112
cg01987509	11	100507255	GeneID:5241	PGR	yellow	-0.00745365	0.966629	0.885171
cg01988129	8	67507490	GeneID:137872	ADHFE1	brown	-0.145682	0.411026	0.812296
cg01989224	15	21483851	GeneID:4692	NDN	green	0.321995	0.0632947	0.572645
cg01990304	19	50779850	GeneID:80207	OPA3	turquoise	-0.149922	0.397393	0.80987
cg01990334	1	42573921	GeneID:22887	FOXJ3	grey	0.100817	0.570496	0.834612
cg01991150	11	46364253	GeneID:1132	CHRM4	blue	0.194129	0.271279	0.772137
cg01993411	20	43996249	GeneID:63935	C20orf67	brown	0.00233837	0.989528	0.887099
cg01993576	6	44295652	GeneID:2030	SLC29A1	yellow	0.216436	0.2189	0.742738
cg01994779	16	73590885	GeneID:84937	ZNRF1	grey	-0.0371182	0.834909	0.869955
cg01997953	X	30505611	GeneID:80231	CXorf21	yellow	0.0984303	0.5797	0.835368
cg01998146	9	15501358	GeneID:11168	PSIP1	brown	-0.0434355	0.807299	0.865146
cg01998785	16	54100210	GeneID:54947	AYTL1	blue	-0.0337734	0.849608	0.871403
cg01999333	19	15023623	GeneID:23581	CASP14	yellow	0.0131483	0.941168	0.881653
cg01999787	13	36471656	GeneID:29880	ALG5	blue	0.249554	0.154637	0.704216
cg02000005	14	105024687	GeneID:1396	CRIP1	brown	0.0687563	0.699218	0.851446
cg02002676	22	37708386	GeneID:9582	APOBEC3B	yellow	-0.0998017	0.574404	0.834612
cg02004156	X	48787713	GeneID:7030	TFE3	brown	-0.0871521	0.624059	0.842148
cg02005375	2	118288646	GeneID:8886	DDX18	grey	0.179934	0.308544	0.786868
cg02005755	7	135063389	GeneID:26266	SLC13A4	brown	-0.0572089	0.747931	0.858389
cg02007463	12	54387810	GeneID:3679	ITGA7	grey	0.0510485	0.774331	0.860681
cg02008154	7	35260062	GeneID:57057	TBX20	green	0.663898	1.86e-05	0.00786468
cg02008169	16	31792559	GeneID:10308	ZNF267	blue	0.0584511	0.742641	0.858321
cg02008416	1	55218468	GeneID:199964	TMEM61	grey	0.243193	0.165773	0.712634
cg02008544	8	22982545	GeneID:8795	TNFRSF10B	turquoise	0.00981831	0.956051	0.883636
cg02009694	9	129753581	GeneID:399665	C9orf132	blue	0.198627	0.26011	0.767133
cg02014107	2	172676225	GeneID:1746	DLX2	blue	0.50364	0.00239319	0.139556
cg02016419	17	15185962	GeneID:64518	TEKT3	turquoise	0.0560749	0.752771	0.858847
cg02017041	19	40212894	GeneID:6324	SCN1B	brown	-0.434116	0.0103108	0.299577
cg02017155	19	40541233	GeneID:2865	FFAR3	yellow	0.0947516	0.594014	0.8382
cg02019333	3	120374905	GeneID:7348	UPK1B	turquoise	-0.0844566	0.634864	0.843597
cg02020018	X	150616766	GeneID:79057	PRRG3	turquoise	-0.145524	0.411539	0.812308
cg02021817	16	52025651	GeneID:5934	RBL2	grey	0.180275	0.307612	0.786868
cg02026235	16	665863	GeneID:9028	RHBDL1	brown	0.00236291	0.989418	0.887099
cg02028524	14	91643163	GeneID:4287	ATXN3	brown	-0.320523	0.0645812	0.57504
cg02029926	4	74953738	GeneID:2919	CXCL1	grey	-0.234467	0.181967	0.725305
cg02032115	1	158335676	GeneID:93185	IGSF8	brown	0.0184559	0.917488	0.87965
cg02032561	X	134306127	GeneID:203523	ZNF449	blue	-0.163906	0.354307	0.800063
cg02033116	19	38263697	GeneID:55094	GPATC1	brown	-0.157228	0.374522	0.806574
cg02034222	2	74606789	GeneID:165545	DQX1	turquoise	-0.0297277	0.867454	0.873863
cg02037013	18	56190510	GeneID:4160	MC4R	brown	-0.0721305	0.685194	0.850038
cg02039053	4	100430821	GeneID:124	ADH1A	grey	0.122434	0.490316	0.824237
cg02039171	14	22658002	GeneID:1053	CEBPE	yellow	0.110821	0.532662	0.830194
cg02040734	10	104200971	GeneID:79946	C10orf95	grey	0.130388	0.462344	0.821489
cg02043477	19	46048992	GeneID:1548	CYP2A6	blue	-0.0667948	0.707416	0.852953
cg02044161	3	138158395	GeneID:152028	FNDC6	blue	0.149299	0.39938	0.810008
cg02044879	10	74384941	GeneID:84647	PLA2G12B	yellow	0.185986	0.29228	0.783048
cg02046017	11	70385054	GeneID:220070	LOC220070	brown	-0.00708709	0.968269	0.885412
cg02046340	20	47986149	GeneID:55905	ZNF313	brown	0.0158814	0.928966	0.880232
cg02055483	11	65944595	GeneID:266743	NPAS4	grey	0.0639445	0.719386	0.855151
cg02055963	13	27441520	GeneID:1045	CDX2	green	0.508134	0.00215429	0.133417
cg02056135	2	230792767	GeneID:3431	SP110	grey	0.0614741	0.729815	0.856362
cg02057157	4	6768582	GeneID:55330	CNO	blue	-0.0773046	0.663889	0.846805
cg02058918	9	100510705	GeneID:9568	GABBR2	brown	-0.32552	0.0602959	0.562026
cg02060618	X	50670473	GeneID:9210	BMP15	brown	-0.13402	0.449857	0.819986
cg02062650	16	3014538	GeneID:54985	HCFC1R1	grey	-0.342242	0.0475645	0.524981
cg02064106	6	165642848	GeneID:168090	C6orf118	blue	0.277003	0.112742	0.654822
cg02064402	5	1278719	GeneID:348932	SLC6A18	blue	0.0332484	0.85192	0.871677
cg02065387	5	161206885	GeneID:2554	GABRA1	blue	0.154226	0.383823	0.808178
cg02067021	8	67096581	GeneID:85479	DNAJC5B	turquoise	-0.147956	0.403682	0.811413
cg02071074	13	51483284	GeneID:540	ATP7B	brown	-0.30117	0.0834761	0.616624
cg02071305	15	38973265	GeneID:57617	VPS18	turquoise	-0.367755	0.032373	0.460711
cg02077702	15	72252941	GeneID:3671	ISLR	yellow	-0.168798	0.339926	0.79567
cg02077793	19	10844098	GeneID:10498	CARM1	blue	0.0626228	0.72496	0.85527
cg02082342	11	124127583	GeneID:23584	VSIG2	yellow	-0.0910151	0.608708	0.839797
cg02082571	12	8167985	GeneID:50856	CLEC4A	yellow	0.158839	0.369583	0.806573
cg02084087	1	6448636	GeneID:8718	TNFRSF25	yellow	0.0919939	0.604844	0.839797
cg02085507	19	6690192	GeneID:9322	TRIP10	yellow	0.005386	0.975883	0.886477
cg02087637	5	140537667	GeneID:56128	PCDHB8	blue	0.115714	0.514608	0.827702
cg02089348	4	1694247	GeneID:92305	TMEM129	yellow	-0.0563409	0.751635	0.858633
cg02091100	6	42231007	GeneID:2978	GUCA1A	yellow	-0.132481	0.455126	0.82095
cg02092466	2	11728082	GeneID:23620	NTSR2	turquoise	-0.188184	0.286512	0.778865
cg02094237	12	14815403	GeneID:121504	HIST4H4	blue	0.327773	0.0584383	0.557361
cg02096520	X	76596156	GeneID:8823	FGF16	brown	-0.0954835	0.591154	0.837487
cg02097420	3	187866568	GeneID:3273	HRG	brown	-0.054508	0.759473	0.859906
cg02100848	3	8668859	GeneID:51066	C3orf32	blue	0.165029	0.350975	0.799151
cg02102644	17	33043474	GeneID:11276	AP1GBP1	grey	0.0490561	0.782924	0.862535
cg02104644	11	61104396	GeneID:9066	SYT7	turquoise	-0.0531387	0.765344	0.859906
cg02105856	1	205186407	GeneID:5284	PIGR	brown	0.0633488	0.721897	0.85527
cg02110963	6	10542961	GeneID:221718	MGC40222	brown	-0.263607	0.131971	0.681768
cg02111587	2	75280020	GeneID:6869	TACR1	brown	0.214431	0.223302	0.745034
cg02113971	14	20527656	GeneID:64745	FLJ20859	turquoise	-0.115335	0.515994	0.828323
cg02117021	6	29533939	GeneID:26716	OR2H1	yellow	-0.321991	0.0632982	0.572645
cg02119982	16	49288913	GeneID:64127	CARD15	brown	0.102674	0.563383	0.834427
cg02121427	3	195572481	GeneID:131578	LRRC15	turquoise	-0.183645	0.298505	0.783305
cg02121943	12	113605872	GeneID:6926	TBX3	turquoise	-0.275458	0.114846	0.656206
cg02123547	6	37245442	GeneID:5292	PIM1	brown	-0.219861	0.211518	0.74151
cg02124291	19	14800260	GeneID:26659	OR7A5	brown	-0.212435	0.227744	0.749337
cg02125271	15	22751499	GeneID:8926	SNURF	blue	0.134613	0.447835	0.819967
cg02126424	16	66522600	GeneID:1506	CTRL	blue	-0.00611968	0.972599	0.885794
cg02126753	7	44110523	GeneID:165	AEBP1	grey	0.281575	0.106685	0.645592
cg02130905	8	27172130	GeneID:81551	STMN4	turquoise	-0.105476	0.552726	0.833137
cg02131853	4	38711032	GeneID:80008	FLJ23235	turquoise	-0.15708	0.374977	0.807191
cg02131995	19	40464757	GeneID:57817	HAMP	turquoise	-0.13455	0.44805	0.819967
cg02132188	X	80264064	GeneID:79366	NSBP1	blue	0.42409	0.0124336	0.317371
cg02141570	3	199293030	GeneID:348840	LOC348840	yellow	0.328521	0.057832	0.556004
cg02142461	4	4343980	GeneID:55646	LYAR	yellow	-0.0900646	0.61247	0.840764
cg02147791	13	20612429	GeneID:10284	SAP18	blue	-0.00801	0.96414	0.884774
cg02148642	2	109906875	GeneID:84220	RGPD5	turquoise	-0.209838	0.233611	0.75201
cg02148711	X	76928215	GeneID:546	ATRX	blue	0.286124	0.100907	0.638211
cg02148834	21	10013225	GeneID:7179	TPTE	yellow	0.201919	0.252132	0.761221
cg02149446	19	52504359	GeneID:728	C5AR1	turquoise	-0.155693	0.37926	0.807752
cg02150709	1	42896509	GeneID:10465	PPIH	grey	0.107514	0.545033	0.831719
cg02151301	20	29565446	GeneID:81502	HM13	turquoise	-0.318079	0.0667621	0.580435
cg02153528	12	54904915	GeneID:79035	OBFC2B	turquoise	-0.461412	0.00601946	0.236303
cg02153871	5	140051063	GeneID:23438	HARSL	blue	-0.0824273	0.643047	0.843597
cg02154074	2	74609742	GeneID:27429	HTRA2	brown	-0.0132175	0.940858	0.881651
cg02154186	8	26427270	GeneID:10687	PNMA2	green	0.608156	0.000135948	0.0240767
cg02157083	11	116168010	GeneID:116519	APOA5	blue	0.0276055	0.876841	0.875037
cg02157306	4	141664509	GeneID:255520	ELMOD2	grey	0.424557	0.0123271	0.316342
cg02159896	18	11898181	GeneID:65258	MPPE1	blue	-0.156184	0.377739	0.807465
cg02161900	10	28075637	GeneID:283078	IRXL1	yellow	0.4143	0.0148509	0.338695
cg02162069	19	62043946	GeneID:23619	ZIM2	blue	-0.00482991	0.978372	0.887053
cg02163937	10	126422358	GeneID:9679	FAM53B	grey	-0.129154	0.466627	0.821489
cg02164046	3	188870842	GeneID:6750	SST	green	0.512459	0.00194434	0.126866
cg02164386	17	40281062	GeneID:51751	HIGD1B	turquoise	-0.0621984	0.726752	0.85617
cg02164442	16	31312602	GeneID:3681	ITGAD	grey	-0.118805	0.503362	0.826112
cg02165720	X	46888995	GeneID:54539	NDUFB11	grey	0.175751	0.320111	0.789754
cg02166313	14	96037803	GeneID:10914	PAPOLA	grey	0.251529	0.151292	0.701684
cg02166532	11	2116429	GeneID:3481	IGF2	brown	0.0773664	0.663636	0.846805
cg02168291	16	81229021	GeneID:1012	CDH13	turquoise	-0.056659	0.750277	0.858389
cg02169098	22	40347240	GeneID:2547	XRCC6	grey	0.138152	0.435876	0.818008
cg02169430	15	91244655	GeneID:1106	CHD2	blue	0.188298	0.286213	0.778865
cg02170525	2	86871893	GeneID:925	CD8A	yellow	0.0641197	0.718649	0.855151
cg02173484	1	145711792	GeneID:2702	GJA5	yellow	0.22209	0.206807	0.739125
cg02175308	1	109742583	GeneID:6272	SORT1	turquoise	0.258988	0.139132	0.687359
cg02178898	13	40735525	GeneID:9617	MTRF1	blue	0.273442	0.117634	0.658146
cg02181506	14	93926737	GeneID:5265	SERPINA1	brown	0.0228983	0.897721	0.87758
cg02182354	4	113656971	GeneID:63973	NEUROG2	brown	0.237231	0.176722	0.721589
cg02186298	11	64858178	GeneID:5977	DPF2	grey	-0.049167	0.782445	0.862535
cg02187357	6	37332194	GeneID:55633	TBC1D22B	brown	-0.230554	0.189582	0.731549
cg02189785	9	139010829	GeneID:9022	CLIC3	brown	-0.108546	0.541157	0.831536
cg02192520	12	54400422	GeneID:5959	RDH5	turquoise	-0.101307	0.568616	0.834612
cg02192855	6	26381178	GeneID:8346	HIST1H2BI	grey	0.548637	0.000780455	0.0731751
cg02192965	2	44356244	GeneID:6519	SLC3A1	brown	-0.43212	0.010707	0.301183
cg02194211	3	58627386	GeneID:131177	FAM3D	blue	-0.0852909	0.631511	0.843597
cg02196805	5	131437536	GeneID:1437	CSF2	turquoise	-0.167587	0.343452	0.796741
cg02197293	19	44214998	GeneID:126433	FBXO27	turquoise	0.271674	0.120122	0.66261
cg02198044	15	54073628	GeneID:4734	NEDD4	grey	0.208104	0.237587	0.754717
cg02198582	16	2039377	GeneID:7249	TSC2	brown	0.202192	0.251478	0.761221
cg02200584	4	158111996	GeneID:56034	PDGFC	blue	0.180207	0.307798	0.786868
cg02202484	1	151209312	GeneID:163778	SPRR4	brown	-0.0115239	0.948426	0.881927
cg02205962	X	152643001	GeneID:10134	BCAP31	blue	-0.11685	0.510458	0.826669
cg02207610	19	60320382	GeneID:54776	PPP1R12C	grey	-0.217098	0.217458	0.742336
cg02210123	14	62740588	GeneID:57381	RHOJ	blue	0.0389403	0.826924	0.868592
cg02210887	4	156806130	GeneID:2982	GUCY1A3	brown	-0.233646	0.183547	0.726954
cg02212280	11	102175402	GeneID:4312	MMP1	brown	-0.121105	0.495075	0.825299
cg02212737	17	71611344	GeneID:23265	EXOC7	grey	-0.0483158	0.786124	0.862535
cg02212836	6	6534074	GeneID:9450	LY86	blue	-0.0157996	0.929331	0.880232
cg02214188	4	104240398	GeneID:56898	BDH2	grey	0.199008	0.25918	0.765805
cg02216250	5	68823929	GeneID:4950	OCLN	blue	0.127865	0.471123	0.821952
cg02217159	6	63054656	GeneID:202559	KHDRBS2	yellow	0.148856	0.400795	0.810358
cg02217814	19	17391319	GeneID:93343	LOC93343	grey	-0.198132	0.261326	0.769295
cg02218324	19	51010279	GeneID:81492	RSHL1	yellow	0.100541	0.571559	0.834612
cg02222362	10	48448115	GeneID:26095	PTPN20B	grey	0.14689	0.407114	0.812086
cg02225847	16	66120919	GeneID:79567	FAM65A	turquoise	-0.42314	0.0126526	0.320114
cg02226939	17	25643607	GeneID:642	BLMH	grey	0.27041	0.121924	0.664655
cg02228185	17	3326317	GeneID:443	ASPA	turquoise	-0.730976	9.14e-07	0.00188449
cg02229946	2	113386383	GeneID:27178	IL1F7	brown	-0.0652116	0.714057	0.854777
cg02233558	5	127446821	GeneID:6558	SLC12A2	turquoise	-0.0802545	0.651856	0.843597
cg02237119	7	72894350	GeneID:155368	WBSCR27	turquoise	-0.259577	0.138203	0.687359
cg02238747	10	99151269	GeneID:23223	KIAA0690	blue	-0.0752699	0.672237	0.848595
cg02239021	1	54438021	GeneID:51253	MRPL37	turquoise	0.00521604	0.976644	0.886602
cg02240622	15	38388759	GeneID:5330	PLCB2	yellow	0.0802996	0.651673	0.843597
cg02241259	1	67405147	GeneID:149233	IL23R	brown	-0.109526	0.537492	0.830955
cg02245378	2	222870015	GeneID:151278	FLJ32447	yellow	0.388144	0.0233078	0.399378
cg02245418	1	144321032	GeneID:27246	ZNF364	brown	-0.0256207	0.885636	0.876799
cg02248486	7	27149721	GeneID:3202	HOXA5	turquoise	0.112762	0.525463	0.829572
cg02248540	6	27884287	GeneID:8329	HIST1H2AI	grey	0.0485692	0.785028	0.862535
cg02250594	18	53254351	GeneID:9480	ONECUT2	green	0.558288	0.00060101	0.0620261
cg02250787	13	46368990	GeneID:3356	HTR2A	brown	-0.289171	0.0971709	0.636072
cg02252907	19	2102887	GeneID:8943	AP3D1	grey	-0.197949	0.261773	0.769647
cg02254407	11	73034807	GeneID:58473	PLEKHB1	turquoise	-0.0176477	0.921089	0.879897
cg02254461	3	39170908	GeneID:64651	AXUD1	turquoise	-0.076019	0.669159	0.8485
cg02255004	4	80967684	GeneID:118425	GDEP	yellow	0.152394	0.389565	0.809665
cg02255609	1	54953857	GeneID:7268	TTC4	brown	-0.015855	0.929084	0.880232
cg02257405	5	131374884	GeneID:23305	ACSL6	turquoise	0.0465191	0.793903	0.863421
cg02257681	6	31805981	GeneID:23564	DDAH2	yellow	0.0160882	0.928044	0.880186
cg02259997	13	21143013	GeneID:2254	FGF9	brown	-0.33225	0.0548822	0.548274
cg02260587	5	140454432	GeneID:56133	PCDHB2	green	0.519132	0.00165543	0.114722
cg02261346	22	42229926	GeneID:758	MPPED1	brown	-0.0768713	0.665663	0.847242
cg02266731	12	67643600	GeneID:1368	CPM	yellow	0.0309707	0.861964	0.873146
cg02271621	11	1549251	GeneID:1850	DUSP8	yellow	0.0624181	0.725824	0.85584
cg02273788	X	152682344	GeneID:5365	PLXNB3	brown	-0.291959	0.0938457	0.63068
cg02274362	X	151992153	GeneID:84968	PNMA6A	turquoise	-0.0474095	0.790045	0.862819
cg02275359	19	41411559	GeneID:7705	ZNF146	yellow	0.158527	0.370536	0.806573
cg02276665	5	138116341	GeneID:1495	CTNNA1	grey	-0.320305	0.0647732	0.57504
cg02278071	22	29393986	GeneID:150290	DUSP18	grey	-0.0164419	0.926466	0.879897
cg02280309	1	153537584	GeneID:5313	PKLR	green	0.295257	0.0900254	0.625089
cg02283643	8	70541294	GeneID:23213	SULF1	yellow	0.164093	0.353752	0.799742
cg02284188	11	89181320	GeneID:57093	TRIM49	brown	-0.0819205	0.645098	0.843597
cg02286642	19	24061913	GeneID:9534	ZNF254	grey	-0.132754	0.45419	0.82095
cg02292024	11	57054925	GeneID:26519	TIMM10	brown	0.0534446	0.764031	0.859906
cg02293044	22	28033543	GeneID:10634	GAS2L1	turquoise	-0.156916	0.375481	0.807393
cg02298008	X	154147098	GeneID:116442	RAB39B	yellow	0.342006	0.047728	0.524981
cg02298570	19	2791764	GeneID:148254	ZNF555	green	0.310595	0.0738031	0.594569
cg02298612	16	74085960	GeneID:4166	CHST6	turquoise	-0.164814	0.351611	0.799151
cg02299653	7	32496497	GeneID:23658	LSM5	grey	0.208141	0.237501	0.754717
cg02301754	1	149415994	GeneID:29765	TMOD4	yellow	-0.090721	0.609871	0.839797
cg02301815	17	41605268	GeneID:284058	KIAA1267	yellow	-0.158309	0.371202	0.806573
cg02304930	1	208472189	GeneID:56256	SERTAD4	grey	-0.0544208	0.759847	0.859906
cg02305261	20	49072374	GeneID:3755	KCNG1	yellow	0.0206386	0.907768	0.877879
cg02305723	15	22644549	GeneID:6638	SNRPN	grey	0.0297116	0.867525	0.873863
cg02307482	12	14847273	GeneID:144608	C12orf60	grey	-0.167265	0.344396	0.796741
cg02309273	1	38185331	GeneID:3633	INPP5B	yellow	0.120739	0.496389	0.825495
cg02309431	20	31082592	GeneID:128859	BPIL3	blue	-0.0377862	0.831979	0.869262
cg02310296	20	44070765	GeneID:4318	MMP9	yellow	0.102154	0.565373	0.834469
cg02311163	20	43283925	GeneID:6407	SEMG2	brown	-0.112907	0.524929	0.829572
cg02312751	11	2379104	GeneID:10078	TSSC4	brown	-0.181052	0.305496	0.786083
cg02314308	1	182273595	GeneID:23127	GLT25D2	yellow	0.183235	0.299602	0.783582
cg02317907	1	68288376	GeneID:9077	DIRAS3	yellow	-0.0595973	0.73777	0.857414
cg02318535	17	54187803	GeneID:22843	PPM1E	turquoise	0.0574268	0.747003	0.858389
cg02320454	5	94981773	GeneID:285601	GPR150	grey	-0.302394	0.0821671	0.614228
cg02324920	10	105243142	GeneID:9148	NEURL	turquoise	-0.39876	0.0194907	0.380406
cg02326006	X	62891158	GeneID:23229	ARHGEF9	blue	0.0189993	0.915067	0.879253
cg02326931	13	36470901	GeneID:29880	ALG5	grey	0.031137	0.861229	0.873099
cg02327719	1	26057973	GeneID:79000	C1orf135	yellow	0.0189622	0.915232	0.879277
cg02329886	15	48345209	GeneID:3067	HDC	yellow	0.261865	0.13464	0.686018
cg02330106	10	131154830	GeneID:4255	MGMT	turquoise	-0.351204	0.0416851	0.495839
cg02332073	7	130022959	GeneID:114960	TSGA13	yellow	0.199938	0.256914	0.763751
cg02332492	9	138960499	GeneID:733	C8G	turquoise	-0.137943	0.436578	0.818055
cg02332525	3	6878153	GeneID:2917	GRM7	green	0.563626	0.000518373	0.0577759
cg02332537	3	46515023	GeneID:83597	RTP3	yellow	0.103624	0.559759	0.834427
cg02334775	15	86983680	GeneID:3669	ISG20	turquoise	-0.226816	0.19706	0.735784
cg02335441	3	132228638	GeneID:28990	ASTE1	brown	0.0230339	0.897118	0.87758
cg02335804	17	33179352	GeneID:6928	TCF2	yellow	0.0583338	0.74314	0.858345
cg02337447	17	10542757	GeneID:6341	SCO1	turquoise	-0.325097	0.0606498	0.562648
cg02342494	12	31703313	GeneID:254013	MGC50559	blue	-0.130434	0.462182	0.821489
cg02344078	20	43028649	GeneID:6789	STK4	grey	0.160202	0.365436	0.805128
cg02345317	X	70281268	GeneID:54413	NLGN3	turquoise	-0.132222	0.456016	0.82095
cg02347114	2	99238101	GeneID:254773	LYG2	brown	-0.0106682	0.952251	0.882571
cg02347487	11	7015679	GeneID:338323	NALP14	turquoise	0.0410734	0.817597	0.867244
cg02351381	12	108656729	GeneID:84915	C12orf34	brown	-0.0263579	0.882368	0.876252
cg02357714	5	176869169	GeneID:79930	DOK3	yellow	0.0438185	0.805632	0.865041
cg02358761	2	196745025	GeneID:9262	STK17B	grey	0.113946	0.521095	0.829229
cg02358804	19	41411052	GeneID:7705	ZNF146	brown	-0.156569	0.376551	0.807465
cg02360776	11	62278158	GeneID:79842	ZBTB3	grey	0.02123	0.905137	0.877686
cg02364038	19	748109	GeneID:5725	PTBP1	blue	-0.133679	0.451022	0.82095
cg02364642	12	56292025	GeneID:115557	GEFT	turquoise	-0.416233	0.0143446	0.332153
cg02366059	18	19271614	GeneID:85019	C18orf45	grey	0.191748	0.277313	0.774218
cg02367951	6	27914541	GeneID:8330	HIST1H2AK	turquoise	-0.0806137	0.650397	0.843597
cg02374486	10	72032815	GeneID:5551	PRF1	blue	0.0195954	0.912412	0.879191
cg02376163	5	147743417	GeneID:81545	FBXO38	grey	0.171936	0.330893	0.792309
cg02376703	7	142816252	GeneID:2041	EPHA1	blue	-0.067363	0.705038	0.852137
cg02377083	3	42826023	GeneID:1238	CCBP2	turquoise	-0.14698	0.406825	0.812086
cg02385474	1	231461420	GeneID:80003	PCNXL2	turquoise	-0.0716841	0.687043	0.850053
cg02385791	19	42652382	GeneID:148268	ZNF570	blue	0.187224	0.28902	0.781096
cg02387679	5	75735621	GeneID:10788	IQGAP2	yellow	0.177519	0.31519	0.786909
cg02388150	8	41284856	GeneID:6422	SFRP1	turquoise	-0.0500768	0.778519	0.862262
cg02397720	2	238177146	GeneID:64284	RAB17	blue	0.021373	0.904501	0.877686
cg02398725	11	85053881	GeneID:58487	ZF	blue	0.142244	0.422271	0.814518
cg02399449	7	89870786	GeneID:9069	CLDN12	blue	0.0126397	0.943439	0.881798
cg02399455	7	87693650	GeneID:6717	SRI	brown	-0.0645021	0.717039	0.855151
cg02401149	22	23925409	GeneID:1417	CRYBB3	blue	0.11114	0.531476	0.830137
cg02409282	6	150326848	GeneID:80329	ULBP1	brown	0.0218679	0.9023	0.877686
cg02412050	6	36103407	GeneID:1432	MAPK14	brown	-0.134069	0.449691	0.819967
cg02415431	22	22253255	GeneID:3543	IGLL1	yellow	0.12231	0.490761	0.824237
cg02417264	7	45164252	GeneID:10268	RAMP3	grey	0.103834	0.558958	0.834427
cg02417408	3	52255728	GeneID:132160	PPM1M	turquoise	-0.169692	0.337339	0.795155
cg02420102	11	107843372	GeneID:160140	MGC33948	blue	0.212218	0.22823	0.749395
cg02421543	1	93583414	GeneID:1810	DR1	grey	0.0729574	0.681772	0.850038
cg02422627	8	118602185	GeneID:90390	THRAP6	brown	0.125444	0.47963	0.821952
cg02422694	17	44010789	GeneID:3214	HOXB4	yellow	0.334282	0.0533258	0.545238
cg02423618	15	95126729	GeneID:145946	SPATA8	blue	-0.0759954	0.669256	0.8485
cg02428100	19	10475022	GeneID:9817	KEAP1	turquoise	-0.222886	0.205144	0.739125
cg02430692	3	181236933	GeneID:51555	PEX5L	blue	0.031043	0.861644	0.873099
cg02431687	9	129868473	GeneID:203245	C9orf90	yellow	0.0422679	0.812386	0.866834
cg02431964	2	119416499	GeneID:8685	MARCO	yellow	0.156229	0.3776	0.807465
cg02432101	18	42811633	GeneID:162699	TCEB3C	yellow	0.20824	0.237273	0.75462
cg02433671	19	11390856	GeneID:57139	RGL3	yellow	0.0709286	0.690178	0.850053
cg02435593	20	31863030	GeneID:128866	CHMP4B	brown	-0.0419337	0.813843	0.867005
cg02436686	19	44517990	GeneID:9535	GMFG	yellow	0.0561151	0.752599	0.858847
cg02441647	3	100840189	GeneID:1295	COL8A1	blue	-0.0570671	0.748536	0.858389
cg02441831	11	64658145	GeneID:84447	SYVN1	grey	-0.210902	0.231195	0.749671
cg02443089	14	49122515	GeneID:6235	RPS29	blue	0.0864313	0.626941	0.842539
cg02449608	19	63178412	GeneID:147685	C19orf18	yellow	0.134427	0.448469	0.819967
cg02453591	2	223229332	GeneID:10056	FARSLB	blue	0.343954	0.046393	0.521975
cg02457752	X	139695744	GeneID:1038	CDR1	yellow	-0.299802	0.0849579	0.6185
cg02460120	12	60940103	GeneID:9958	USP15	blue	0.133386	0.452022	0.82095
cg02460349	20	17611383	GeneID:6238	RRBP1	grey	0.0578576	0.745167	0.858389
cg02470959	12	130761989	GeneID:6433	SFRS8	grey	0.0289327	0.870968	0.87423
cg02473123	17	77868065	GeneID:924	CD7	blue	-0.111741	0.529243	0.829572
cg02475653	16	82995162	GeneID:9914	KIAA0703	brown	-0.0349702	0.844342	0.871403
cg02477931	11	131037931	GeneID:399980	C11orf39	yellow	0.161594	0.361231	0.804398
cg02480835	7	23187879	GeneID:11097	NUPL2	blue	0.10403	0.558214	0.834427
cg02488871	2	218996447	GeneID:7429	VIL1	blue	0.0388218	0.827442	0.868592
cg02489552	19	14982531	GeneID:126402	FLJ40365	turquoise	-0.00189516	0.991513	0.887099
cg02490034	7	129913072	GeneID:4232	MEST	yellow	0.0524689	0.768221	0.860079
cg02491878	7	138133120	GeneID:50617	ATP6V0A4	grey	0.0710326	0.689746	0.850053
cg02492740	X	56607087	GeneID:29978	UBQLN2	blue	-0.112376	0.526892	0.829572
cg02493771	21	30666199	GeneID:337959	KRTAP13-2	turquoise	-0.351687	0.0413862	0.494332
cg02494117	9	130005295	GeneID:1759	DNM1	brown	-0.269713	0.122927	0.66622
cg02497175	17	23392725	GeneID:51701	NLK	grey	-0.0860537	0.628453	0.84281
cg02497428	16	21572639	GeneID:10261	IGSF6	turquoise	-0.104687	0.555718	0.833793
cg02497700	1	242279981	GeneID:10472	ZNF238	yellow	0.209401	0.234609	0.752468
cg02497758	20	38750608	GeneID:9935	MAFB	brown	-0.1791	0.310829	0.786909
cg02498063	12	118256960	GeneID:160777	CCDC60	green	0.510931	0.00201638	0.126866
cg02499249	3	25444724	GeneID:5915	RARB	blue	0.275497	0.114791	0.656206
cg02500392	6	138581065	GeneID:59351	PBOV1	brown	0.057093	0.748426	0.858389
cg02501779	20	54012762	GeneID:140689	CBLN4	brown	0.00727715	0.967419	0.885171
cg02505409	19	8335160	GeneID:51129	ANGPTL4	blue	0.0577457	0.745644	0.858389
cg02506426	11	76978152	GeneID:282679	AQP11	brown	-0.0216505	0.903267	0.877686
cg02506908	12	120781791	GeneID:3242	HPD	turquoise	-0.0774615	0.663247	0.846574
cg02507952	14	105461686	GeneID:9834	KIAA0125	grey	0.247978	0.157345	0.705799
cg02510853	16	2971708	GeneID:9088	PKMYT1	turquoise	0.304126	0.0803418	0.612066
cg02512226	10	28328198	GeneID:55130	ARMC4	yellow	0.316026	0.0686394	0.586798
cg02512860	7	100667471	GeneID:24146	CLDN15	yellow	0.188462	0.285786	0.778865
cg02513045	21	44583930	GeneID:755	C21orf2	grey	-0.108341	0.541928	0.831536
cg02515422	9	119506314	GeneID:7099	TLR4	blue	0.00425916	0.980927	0.887099
cg02515725	4	186693929	GeneID:27295	PDLIM3	turquoise	0.0421539	0.812883	0.866875
cg02516189	9	138387913	GeneID:64170	CARD9	yellow	-0.239103	0.17323	0.720525
cg02518339	X	77470727	GeneID:10800	CYSLTR1	brown	-0.13768	0.437463	0.818258
cg02518671	19	4133691	GeneID:51548	SIRT6	brown	-0.0474823	0.78973	0.862819
cg02519218	12	131934359	GeneID:55743	CHFR	turquoise	0.0277168	0.876348	0.875037
cg02523400	22	19458191	GeneID:3053	SERPIND1	brown	-0.147147	0.406286	0.812086
cg02523617	4	39375775	GeneID:3093	HIP2	yellow	0.144709	0.414192	0.812367
cg02525756	1	28791949	GeneID:115273	RAB42	brown	-0.376363	0.0282465	0.431066
cg02533173	19	15252124	GeneID:23476	BRD4	turquoise	-0.107517	0.545023	0.831719
cg02537023	7	74225990	GeneID:4687	NCF1	yellow	0.075619	0.670802	0.8485
cg02537838	20	60435990	GeneID:140893	C20orf151	turquoise	-0.056931	0.749117	0.858389
cg02545106	4	186630263	GeneID:256309	KM-HN-1	turquoise	0.151101	0.393648	0.80987
cg02547439	20	44468580	GeneID:63916	ELMO2	grey	-0.163828	0.354541	0.800063
cg02549424	22	19649123	GeneID:150209	AIFL	grey	-0.0610758	0.731501	0.856362
cg02550358	17	16061240	GeneID:9487	PIGL	grey	0.0569242	0.749145	0.858389
cg02552572	16	55155247	GeneID:84560	MT4	turquoise	0.0516296	0.77183	0.860363
cg02553486	4	47534852	GeneID:10699	CORIN	turquoise	0.0602255	0.735104	0.85732
cg02554564	12	5473392	GeneID:4908	NTF3	turquoise	-0.0170091	0.923937	0.879897
cg02555579	22	16423043	GeneID:83733	SLC25A18	turquoise	-0.108189	0.542498	0.831536
cg02556718	16	29818095	GeneID:26470	SEZ6L2	turquoise	-0.238324	0.174676	0.721178
cg02564061	12	48285230	GeneID:84070	C12orf25	yellow	0.115964	0.513694	0.827702
cg02564523	7	101860544	GeneID:80228	C7orf19	turquoise	0.22278	0.205363	0.739125
cg02564733	11	129824284	GeneID:170689	ADAMTS15	brown	-0.169335	0.338371	0.795545
cg02575859	X	71414026	GeneID:6191	RPS4X	blue	0.389296	0.022866	0.395202
cg02577849	5	64813434	GeneID:11174	ADAMTS6	blue	0.216657	0.218418	0.742738
cg02579133	21	44856169	GeneID:386681	KRTAP10-8	brown	-0.0887147	0.61783	0.841299
cg02579736	3	10043473	GeneID:2177	FANCD2	grey	0.157418	0.373935	0.806573
cg02580606	17	36780252	GeneID:3884	KRTHA3B	yellow	-0.276042	0.114047	0.655986
cg02582754	6	160247335	GeneID:4142	MAS1	yellow	-0.188563	0.285525	0.778865
cg02584520	8	74821597	GeneID:27067	STAU2	blue	0.145783	0.410698	0.812296
cg02586730	11	65396445	GeneID:30008	EFEMP2	turquoise	-0.289846	0.0963578	0.636072
cg02588309	5	40792219	GeneID:23548	OSRF	grey	-0.173763	0.325703	0.791376
cg02589695	1	204797622	GeneID:83593	RASSF5	yellow	0.0821603	0.644127	0.843597
cg02593766	17	45963676	GeneID:55040	EPN3	yellow	0.0562919	0.751844	0.85871
cg02595219	11	73856409	GeneID:10008	KCNE3	yellow	0.21731	0.217	0.742336
cg02597128	X	106336479	GeneID:139212	CXorf41	blue	0.0780384	0.660888	0.845423
cg02600394	4	47830991	GeneID:7294	TXK	yellow	0.0135108	0.939548	0.881401
cg02600430	13	99421943	GeneID:85416	ZIC5	brown	0.145677	0.411041	0.812296
cg02600515	11	62278272	GeneID:79842	ZBTB3	brown	-0.228293	0.19408	0.735567
cg02601403	17	31616166	GeneID:414060	TBC1D3C	turquoise	-0.224876	0.201021	0.737138
cg02602411	9	103396998	GeneID:5535	PPP3R2	blue	0.161007	0.362999	0.804977
cg02602864	17	64922502	GeneID:5608	MAP2K6	blue	0.174905	0.322483	0.790817
cg02603784	3	52269497	GeneID:80335	TMEM113	brown	-0.1778	0.314412	0.786909
cg02604290	20	52223996	GeneID:1591	CYP24A1	brown	-0.295776	0.0894348	0.624444
cg02605634	20	43691798	GeneID:140832	WFDC10A	brown	-0.0106915	0.952147	0.882571
cg02608019	9	92603849	GeneID:6850	SYK	brown	-0.101536	0.567739	0.834612
cg02608292	19	60589313	GeneID:6158	RPL28	brown	-0.154731	0.382247	0.807778
cg02609749	16	88314287	GeneID:92822	ZNF276	blue	0.122909	0.48862	0.823512
cg02609880	1	154877711	GeneID:63827	BCAN	grey	-0.00972873	0.956451	0.883685
cg02611419	6	39390510	GeneID:89822	KCNK17	yellow	0.124304	0.483663	0.821952
cg02612026	1	15723043	GeneID:842	CASP9	grey	0.276946	0.112819	0.654822
cg02613386	17	6620257	GeneID:162517	FBXO39	brown	0.0478115	0.788305	0.862626
cg02613803	21	41801001	GeneID:7113	TMPRSS2	turquoise	-0.216986	0.217703	0.742336
cg02614187	1	117465612	GeneID:80263	TRIM45	blue	-0.286383	0.100585	0.638211
cg02614818	16	16225669	GeneID:368	ABCC6	turquoise	0.0736174	0.679046	0.849729
cg02615157	19	9807560	GeneID:5300	PIN1	blue	-0.00679867	0.96956	0.885548
cg02620013	13	48692682	GeneID:2862	MLNR	brown	0.432383	0.0106541	0.301183
cg02620470	11	44073763	GeneID:2132	EXT2	turquoise	0.254968	0.145594	0.695429
cg02624129	11	130291440	GeneID:399979	SNX19	brown	-0.106424	0.549142	0.832642
cg02624705	18	48122676	GeneID:1630	DCC	green	0.495712	0.00287115	0.157806
cg02626929	16	2951662	GeneID:124222	PAQR4	grey	-0.278013	0.111382	0.652698
cg02626977	14	53933300	GeneID:1033	CDKN3	grey	0.144795	0.41391	0.812367
cg02628202	14	92284960	GeneID:5641	LGMN	turquoise	0.24389	0.164525	0.712128
cg02629257	17	19212220	GeneID:27077	EPPB9	brown	-0.160913	0.363285	0.805099
cg02629761	14	88090498	GeneID:11099	PTPN21	turquoise	-0.217359	0.216893	0.742336
cg02630105	3	53170703	GeneID:5580	PRKCD	brown	-0.0707782	0.690802	0.850053
cg02630122	22	18484473	GeneID:27037	HTF9C	grey	0.230994	0.188714	0.729491
cg02630207	2	45693157	GeneID:55133	FLJ10379	brown	-0.161388	0.361852	0.804467
cg02630694	10	12276839	GeneID:8872	C10orf7	turquoise	-0.0362509	0.838715	0.870603
cg02630888	4	15266918	GeneID:26234	FBXL5	blue	0.214765	0.222564	0.745034
cg02631906	1	45760451	GeneID:5052	PRDX1	blue	0.187721	0.287719	0.780263
cg02633817	19	40298572	GeneID:5349	FXYD3	turquoise	-0.200391	0.255816	0.763751
cg02633838	2	95150761	GeneID:64969	MRPS5	blue	0.174897	0.322504	0.790817
cg02639007	12	93377476	GeneID:51134	CCDC41	blue	0.0923056	0.603615	0.839701
cg02641095	5	157102991	GeneID:134353	LSM11	grey	0.00231261	0.989643	0.887099
cg02641676	8	42516921	GeneID:6575	SLC20A2	turquoise	-0.245119	0.162342	0.711748
cg02643667	21	42659768	GeneID:7031	TFF1	turquoise	0.00555073	0.975145	0.886477
cg02647265	12	123022117	GeneID:80212	FLJ22471	brown	-0.130668	0.461373	0.821489
cg02648999	2	105312995	GeneID:9392	TGFBRAP1	brown	-0.104493	0.556453	0.834427
cg02654291	9	85761834	GeneID:84267	C9orf64	turquoise	0.267738	0.1258	0.670712
cg02655204	13	47938051	GeneID:5925	RB1	turquoise	0.178244	0.313185	0.786909
cg02655623	17	3675217	GeneID:55421	HSA277841	brown	-0.0846271	0.634178	0.843597
cg02656594	16	27319997	GeneID:50615	IL21R	yellow	0.0617322	0.728723	0.856362
cg02657360	11	1977136	GeneID:283120	H19	grey	-0.0904704	0.610863	0.840175
cg02658214	12	55614231	GeneID:121214	SDR-O	turquoise	-0.0704473	0.692177	0.850053
cg02658251	8	7788776	GeneID:1673	DEFB4	turquoise	0.0880348	0.620537	0.841917
cg02664205	6	136213345	GeneID:27115	PDE7B	yellow	-0.0282604	0.873942	0.874548
cg02671171	17	203087	GeneID:9501	RPH3AL	yellow	-0.232787	0.18521	0.728259
cg02672220	21	36992458	GeneID:6493	SIM2	turquoise	0.00205866	0.990781	0.887099
cg02672493	3	138020399	GeneID:80723	TMEM22	yellow	0.255683	0.144429	0.694324
cg02674804	19	1443043	GeneID:92840	REEP6	grey	-0.334809	0.0529283	0.542611
cg02675652	12	49764006	GeneID:81566	C12orf22	blue	-0.0288353	0.871399	0.87423
cg02675896	5	102622246	GeneID:90355	LOC90355	grey	-0.227362	0.195954	0.735588
cg02676865	10	99249728	GeneID:80019	UBTD1	grey	-0.0612926	0.730583	0.856362
cg02677802	12	26714137	GeneID:3709	ITPR2	blue	0.338023	0.0505524	0.533851
cg02678356	X	57953729	GeneID:7789	ZXDA	blue	-0.0177647	0.920568	0.879897
cg02688643	4	140804973	GeneID:4258	MGST2	brown	-0.0926359	0.602315	0.839537
cg02689825	20	5055135	GeneID:5111	PCNA	blue	-0.0731934	0.680797	0.849729
cg02690554	X	71444331	GeneID:4435	CITED1	blue	0.22563	0.199476	0.735999
cg02691091	17	43347810	GeneID:6668	SP2	brown	0.0762909	0.668043	0.848345
cg02692952	11	36488330	GeneID:7189	TRAF6	brown	-0.322631	0.0627453	0.569537
cg02693857	5	176671543	GeneID:83463	MXD3	grey	0.0139107	0.937763	0.881012
cg02694395	1	169550517	GeneID:2329	FMO4	grey	0.0621386	0.727005	0.856171
cg02701137	20	34428157	GeneID:22839	DLGAP4	blue	0.0997382	0.574649	0.834612
cg02702510	10	45410557	GeneID:220972	2010-03-08	blue	0.115917	0.513863	0.827702
cg02705666	1	89130006	GeneID:2959	GTF2B	blue	0.0962888	0.588014	0.837056
cg02706881	21	45670203	GeneID:378832	C21orf123	grey	0.172272	0.329934	0.791802
cg02712165	17	16336682	GeneID:388341	C17orf76	turquoise	0.236736	0.177652	0.721681
cg02712845	11	118478248	GeneID:1798	DPAGT1	grey	0.0772836	0.663975	0.846805
cg02712878	3	139810060	GeneID:55179	FAIM	grey	-0.300426	0.0842788	0.617246
cg02713563	19	50372788	GeneID:79090	TRAPPC6A	blue	-0.0324663	0.855366	0.872054
cg02715115	4	148825074	GeneID:90826	LOC90826	blue	0.249118	0.155382	0.704216
cg02717866	11	61005463	GeneID:220004	FLJ32771	turquoise	0.0225556	0.899244	0.87758
cg02718563	X	118486560	GeneID:292	SLC25A5	yellow	-0.0298158	0.867064	0.873863
cg02718725	1	95165513	GeneID:1266	CNN3	grey	-0.11124	0.531104	0.830088
cg02719245	14	94694046	GeneID:23405	DICER1	blue	0.0673378	0.705143	0.852137
cg02719634	11	2881475	GeneID:5003	SLC22A18AS	grey	-0.315806	0.0688421	0.587131
cg02721374	17	2942927	GeneID:4991	OR1D2	brown	-0.33885	0.0499556	0.531613
cg02723372	1	25101169	GeneID:864	RUNX3	blue	-0.130856	0.460724	0.821489
cg02724472	7	102340529	GeneID:10234	LRRC17	turquoise	-0.0782746	0.659923	0.844792
cg02725014	5	78845276	GeneID:9456	HOMER1	brown	-0.182411	0.301818	0.784864
cg02725692	X	48252913	GeneID:64840	PORCN	turquoise	-0.250578	0.152896	0.703613
cg02727423	14	99328726	GeneID:2009	EML1	grey	-0.170497	0.335017	0.794362
cg02729303	5	16561920	GeneID:54463	FLJ20152	brown	0.0395716	0.824161	0.868493
cg02729352	19	57244255	GeneID:9668	ZNF432	blue	0.135433	0.44505	0.819967
cg02732134	10	101722372	GeneID:23268	DNMBP	yellow	0.2947	0.0906619	0.625651
cg02732509	12	56527467	GeneID:10106	CTDSP2	turquoise	-0.126394	0.476282	0.821952
cg02735486	4	114190384	GeneID:287	ANK2	turquoise	-0.11188	0.528729	0.829572
cg02737335	1	3369744	GeneID:27237	ARHGEF16	blue	-0.0932663	0.599837	0.839278
cg02738086	22	40271440	GeneID:171568	POLR3H	grey	0.0458976	0.796598	0.863421
cg02740128	17	7064584	GeneID:1742	DLG4	grey	-0.0628213	0.724122	0.85527
cg02741249	16	23429484	GeneID:23062	GGA2	brown	-0.166791	0.345783	0.797224
cg02744459	12	21545464	GeneID:5965	RECQL	blue	0.164256	0.353268	0.79972
cg02748427	1	92537162	GeneID:11146	GLMN	grey	-0.0200206	0.910519	0.878813
cg02751839	1	200358908	GeneID:9283	GPR37L1	blue	-0.102673	0.563385	0.834427
cg02755455	1	65124970	GeneID:3716	JAK1	yellow	-0.000974593	0.995635	0.887099
cg02756614	10	95232101	GeneID:26509	FER1L3	grey	-0.035275	0.843002	0.871327
cg02756698	17	36276534	GeneID:3859	KRT12	yellow	-0.0875261	0.622566	0.842148
cg02756845	22	49385408	GeneID:23542	MAPK8IP2	grey	0.205075	0.244638	0.757369
cg02757432	10	125416038	GeneID:2849	GPR26	green	0.493004	0.0030524	0.164614
cg02760007	6	43247648	GeneID:6722	SRF	grey	0.00589395	0.973609	0.88602
cg02762689	6	42271400	GeneID:2979	GUCA1B	grey	0.116488	0.511779	0.827033
cg02763671	22	18483541	GeneID:5902	RANBP1	grey	-0.0598262	0.736798	0.85732
cg02765328	12	4253542	GeneID:894	CCND2	turquoise	-0.0403834	0.820612	0.868024
cg02765820	3	127760710	GeneID:152065	C3orf22	brown	-0.104366	0.556938	0.834427
cg02774160	22	23309633	GeneID:2678	GGT1	turquoise	-0.0828419	0.641372	0.843597
cg02774439	4	174687826	GeneID:9464	HAND2	green	0.353588	0.0402243	0.491923
cg02774486	2	131949903	GeneID:113457	H2-ALPHA	blue	-0.0282572	0.873957	0.874548
cg02774963	7	142369879	GeneID:3792	KEL	grey	0.0732202	0.680686	0.849729
cg02775617	10	32257287	GeneID:94134	ARHGAP12	blue	0.0153583	0.9313	0.880232
cg02780988	17	36900520	GeneID:8689	KRTHA6	yellow	-0.0163458	0.926895	0.880038
cg02782630	4	84625648	GeneID:84142	FLJ13614	grey	-0.389845	0.0226578	0.394162
cg02784848	19	55008690	GeneID:80199	FLJ22688	blue	-0.0143285	0.935897	0.880659
cg02784874	17	36982488	GeneID:3857	KRT9	yellow	0.208636	0.236362	0.75462
cg02786019	7	142292981	GeneID:55503	TRPV6	brown	-0.251196	0.151853	0.702818
cg02786378	8	17441223	GeneID:6542	SLC7A2	brown	0.022205	0.900802	0.877686
cg02788090	17	67628276	GeneID:6662	SOX9	brown	-0.0617781	0.728529	0.856362
cg02788102	11	114880179	GeneID:23705	IGSF4	grey	0.0290239	0.870565	0.87423
cg02789485	12	74069695	GeneID:144321	MGC39497	turquoise	-0.163623	0.355152	0.800221
cg02790471	6	108200204	GeneID:256380	SCML4	brown	-0.248368	0.15667	0.704314
cg02793099	19	62041816	GeneID:23619	ZIM2	blue	-0.0778649	0.661597	0.846074
cg02794695	8	134141793	GeneID:6503	SLA	yellow	0.0341107	0.848123	0.871403
cg02795624	11	118497470	GeneID:25988	MIZF	grey	-0.0607974	0.73268	0.856598
cg02797569	7	100037945	GeneID:5118	PCOLCE	brown	0.0943602	0.595546	0.838414
cg02798801	7	98843199	GeneID:8896	G10	turquoise	-0.413873	0.0149647	0.338749
cg02799466	2	229844655	GeneID:55022	FLJ20701	yellow	0.0444237	0.803	0.864767
cg02801598	16	65471724	GeneID:57546	PDP2	blue	-0.033452	0.851023	0.871403
cg02802055	9	131636915	GeneID:10868	USP20	grey	0.272884	0.118416	0.659815
cg02804166	X	133334662	GeneID:84295	PHF6	blue	0.128387	0.469298	0.82188
cg02805028	16	27806740	GeneID:146395	MGC18079	grey	0.291242	0.0946926	0.632383
cg02806093	14	21014807	GeneID:84932	RAB2B	blue	0.178707	0.311909	0.786909
cg02807450	11	95297391	GeneID:8898	MTMR2	blue	0.402711	0.0182097	0.369451
cg02807948	11	2110567	GeneID:3481	IGF2	turquoise	-0.391998	0.0218562	0.389533
cg02812142	2	135311793	GeneID:130013	ACMSD	brown	-0.191605	0.277679	0.774221
cg02813021	10	170599	GeneID:10771	ZMYND11	grey	-0.103899	0.558711	0.834427
cg02813121	1	151615535	GeneID:6283	S100A12	turquoise	-0.125811	0.478333	0.821952
cg02813863	12	12829554	GeneID:81575	APOLD1	yellow	0.0460141	0.796093	0.863421
cg02815516	19	11167319	GeneID:25959	ANKRD25	yellow	-0.0345976	0.845981	0.871403
cg02818322	X	140754075	GeneID:139081	MAGEC3	yellow	-0.00159766	0.992845	0.887099
cg02823866	9	5440410	GeneID:29126	CD274	grey	0.335558	0.0523665	0.541405
cg02825709	16	3294208	GeneID:7627	ZNF75A	brown	-0.0496152	0.78051	0.862535
cg02827112	4	95348426	GeneID:56916	SMARCAD1	brown	-0.15753	0.373593	0.806573
cg02828104	20	48204207	GeneID:387521	Kua	turquoise	-0.258196	0.140388	0.68989
cg02829654	1	234113562	GeneID:1130	LYST	turquoise	-0.200102	0.256516	0.763751
cg02831294	10	5556862	GeneID:810	CALML3	turquoise	-0.0662192	0.709828	0.853872
cg02831604	15	74415780	GeneID:64843	ISL2	yellow	0.262762	0.133261	0.683446
cg02833180	2	198523309	GeneID:5334	PLCL1	brown	-0.272921	0.118363	0.659815
cg02833725	1	154963392	GeneID:81875	ISG20L2	turquoise	-0.244489	0.163458	0.711748
cg02836529	2	182252658	GeneID:4760	NEUROD1	turquoise	-0.0994301	0.575837	0.834612
cg02838492	9	115901109	GeneID:113220	KIF12	grey	0.510427	0.00204064	0.127276
cg02844051	19	40696073	GeneID:93099	ZD52F10	brown	0.0639805	0.719235	0.855151
cg02844545	6	10990029	GeneID:9247	GCM2	green	0.593578	0.000215307	0.0328301
cg02845923	12	81275119	GeneID:84190	C12orf26	brown	-0.0149098	0.933302	0.880232
cg02847216	18	18251801	GeneID:64693	CTAGE1	blue	0.244969	0.162607	0.711748
cg02847500	X	139414850	GeneID:6658	SOX3	green	0.315847	0.0688043	0.587131
cg02848777	10	98263704	GeneID:7093	TLL2	grey	-0.203319	0.24879	0.760969
cg02849695	1	158136584	GeneID:25790	CCDC19	grey	-0.0630779	0.723039	0.85527
cg02850329	1	24702042	GeneID:11123	DSCR1L2	turquoise	0.0454108	0.798711	0.864089
cg02854090	6	25834874	GeneID:221613	HIST1H2AA	yellow	-0.132635	0.454596	0.82095
cg02855426	7	129771586	GeneID:93979	CPA5	turquoise	-0.269394	0.123387	0.666482
cg02856727	17	59313148	GeneID:2689	GH2	blue	-0.15828	0.371293	0.806573
cg02859934	16	5023073	GeneID:51172	NAGPA	turquoise	0.0290229	0.870569	0.87423
cg02860342	15	71448537	GeneID:10021	HCN4	turquoise	-0.20242	0.250933	0.761221
cg02860543	7	23477173	GeneID:10643	IGF2BP3	blue	0.294867	0.0904713	0.625651
cg02862362	6	131936795	GeneID:383	ARG1	turquoise	0.149598	0.398425	0.80987
cg02862835	12	108495625	GeneID:326625	MMAB	brown	-0.061009	0.731784	0.856362
cg02863947	3	120981880	GeneID:8856	NR1I2	yellow	0.176497	0.318029	0.788871
cg02868123	2	79236421	GeneID:5969	REGL	blue	0.204837	0.245197	0.757369
cg02868306	19	8361008	GeneID:9230	RAB11B	brown	-0.314869	0.069715	0.588222
cg02874605	12	99185909	GeneID:120863	DEPDC4	blue	0.250101	0.153704	0.703998
cg02875297	9	5294611	GeneID:6019	RLN2	yellow	0.0987859	0.578325	0.834783
cg02875404	19	62658708	GeneID:57191	VN1R1	blue	-0.0842769	0.635587	0.843597
cg02876062	10	14856660	GeneID:83641	FAM107B	brown	-0.279145	0.109873	0.64937
cg02878987	1	220952030	GeneID:148362	C1orf58	brown	-0.130919	0.460505	0.821489
cg02880679	17	46650614	GeneID:54799	MBTD1	brown	-0.0486358	0.78474	0.862535
cg02882813	20	23808078	GeneID:1473	CST5	blue	-0.0478985	0.787929	0.862626
cg02883161	12	119292001	GeneID:4440	MSI1	grey	0.351593	0.0414441	0.494332
cg02883230	15	70351317	GeneID:56965	PARP6	turquoise	-0.0311626	0.861116	0.87306
cg02883621	4	6745824	GeneID:6286	S100P	turquoise	-0.188765	0.284999	0.778865
cg02887841	22	18124670	GeneID:6899	TBX1	grey	0.0608918	0.73228	0.856362
cg02888247	6	24827214	GeneID:81688	C6orf62	turquoise	-0.216147	0.21953	0.742738
cg02889982	17	16886972	GeneID:23164	M-RIP	grey	0.114648	0.518514	0.828339
cg02899772	16	82560100	GeneID:54550	EFCBP2	brown	0.291473	0.094419	0.631771
cg02902770	7	149670339	GeneID:5919	RARRES2	turquoise	-0.180813	0.306146	0.786116
cg02903525	19	52505329	GeneID:728	C5AR1	blue	0.252546	0.14959	0.699902
cg02904235	14	90597122	GeneID:9252	RPS6KA5	grey	0.120229	0.498221	0.825502
cg02905245	3	113842342	GeneID:151887	URB	turquoise	-0.191208	0.278696	0.77515
cg02905881	2	47863234	GeneID:2956	MSH6	blue	0.284983	0.102333	0.639092
cg02906939	2	138437785	GeneID:3176	HNMT	grey	-0.0571317	0.74826	0.858389
cg02909790	6	26379566	GeneID:8355	HIST1H3G	brown	0.00691317	0.969047	0.885483
cg02910574	16	88252902	GeneID:5119	PCOLN3	turquoise	-0.208492	0.236693	0.75462
cg02912041	3	191650257	GeneID:131920	UNQ846	brown	0.0705809	0.691622	0.850053
cg02914379	6	41713762	GeneID:4188	MDFI	brown	-0.285898	0.101189	0.638538
cg02916816	14	23116861	GeneID:84502	JPH4	grey	0.270445	0.121874	0.664655
cg02917772	1	70649211	GeneID:1491	CTH	brown	0.156688	0.376182	0.807465
cg02919422	8	55533097	GeneID:64321	SOX17	green	0.550106	0.0007504	0.071289
cg02921257	3	39208862	GeneID:165904	CMYA1	yellow	0.157868	0.372554	0.806573
cg02922563	3	48462812	GeneID:11277	TREX1	brown	-0.103365	0.560748	0.834427
cg02927346	17	31083373	GeneID:91608	RASL10B	brown	-0.472911	0.00473563	0.208385
cg02930996	18	27519840	GeneID:9331	B4GALT6	yellow	0.21844	0.214559	0.742276
cg02932167	2	233061195	GeneID:9427	ECEL1	grey	0.430839	0.0109679	0.302572
cg02932669	13	100866259	GeneID:259232	VGCNL1	yellow	0.416589	0.0142529	0.332153
cg02932689	16	85982724	GeneID:81631	MAP1LC3B	turquoise	-0.0262203	0.882978	0.876278
cg02936740	4	68678590	GeneID:389208	TMPRSS11F	turquoise	-0.260536	0.136701	0.687359
cg02937060	1	148474139	GeneID:81611	ANP32E	brown	-0.0932384	0.599946	0.839278
cg02937102	6	108199922	GeneID:256380	SCML4	brown	-0.0297447	0.867378	0.873863
cg02937479	6	32206012	GeneID:63943	FKBPL	grey	-0.0220291	0.901584	0.877686
cg02938601	8	23017033	GeneID:8794	TNFRSF10C	yellow	0.0282973	0.873779	0.874548
cg02939139	12	112058587	GeneID:8437	RASAL1	turquoise	0.0575035	0.746676	0.858389
cg02942159	9	19369994	GeneID:6194	RPS6	grey	0.10317	0.561489	0.834427
cg02943497	13	23985090	GeneID:143	PARP4	brown	0.100625	0.571235	0.834612
cg02945646	14	23107009	GeneID:8906	AP1G2	brown	-0.138757	0.433852	0.817746
cg02946754	10	115604298	GeneID:374354	NHLRC2	turquoise	-0.273298	0.117835	0.658501
cg02946850	7	126670180	GeneID:2918	GRM8	brown	-0.0164719	0.926332	0.879897
cg02947253	1	111848223	GeneID:140	ADORA3	yellow	0.236839	0.177459	0.721681
cg02947354	2	99283824	GeneID:129530	LOC129530	brown	-0.229215	0.192236	0.733813
cg02949544	17	45220857	GeneID:11143	MYST2	blue	0.147759	0.404315	0.811413
cg02951021	12	119418679	GeneID:8655	DNCL1	brown	0.117065	0.509676	0.826669
cg02953306	8	27392543	GeneID:1135	CHRNA2	grey	-0.0382703	0.829858	0.868869
cg02955504	18	75850362	GeneID:10907	TXNL4A	grey	0.0807818	0.649714	0.843597
cg02956093	14	104332380	GeneID:207	AKT1	brown	-0.00604903	0.972915	0.885896
cg02957086	17	60988509	GeneID:8313	AXIN2	brown	-0.147244	0.405972	0.812086
cg02962602	17	77764702	GeneID:284001	CCDC57	turquoise	-0.126845	0.474696	0.821952
cg02965078	11	60380080	GeneID:11251	GPR44	yellow	0.183117	0.29992	0.784111
cg02966329	6	80771193	GeneID:7272	TTK	blue	0.0279655	0.875248	0.874611
cg02966851	6	5205199	GeneID:57128	C6orf149	grey	0.251444	0.151435	0.701897
cg02968557	17	37528652	GeneID:94086	HSPB9	grey	-0.0337615	0.84966	0.871403
cg02972551	2	86521579	GeneID:55818	JMJD1A	brown	-0.234335	0.182221	0.725305
cg02973263	3	171422856	GeneID:5584	PRKCI	grey	0.0468155	0.792618	0.863084
cg02973971	X	148857118	GeneID:541578	CXorf40B	grey	0.00129101	0.994218	0.887099
cg02976090	1	24614836	GeneID:57185	NPAL3	brown	-0.144499	0.414875	0.812487
cg02976574	3	173312987	GeneID:64778	FNDC3B	yellow	-0.168623	0.340436	0.796277
cg02976617	5	102926362	GeneID:83594	NUDT12	grey	-0.0224413	0.899751	0.87758
cg02978737	22	35546013	GeneID:5816	PVALB	yellow	-0.245159	0.162272	0.711748
cg02981703	1	8928321	GeneID:765	CA6	yellow	-0.0736976	0.678715	0.849729
cg02981853	19	7351850	GeneID:23370	ARHGEF18	turquoise	-0.113399	0.523111	0.829572
cg02982734	15	21442141	GeneID:54551	MAGEL2	blue	0.174221	0.324408	0.791376
cg02983451	2	10100464	GeneID:8462	KLF11	yellow	0.360049	0.0364717	0.480105
cg02987051	18	42956543	GeneID:51124	IER3IP1	grey	-0.245024	0.162509	0.711748
cg02988947	17	59132545	GeneID:80774	LIMD2	yellow	0.206194	0.242016	0.756571
cg02989257	1	31941861	GeneID:1307	COL16A1	turquoise	-0.064054	0.718925	0.855151
cg02989940	16	31446735	GeneID:51327	ERAF	turquoise	-0.213363	0.225671	0.7473
cg02990033	20	3591863	GeneID:64096	GFRA4	grey	-0.410939	0.0157667	0.347963
cg02990567	6	33374939	GeneID:5863	RGL2	grey	-0.115022	0.517144	0.828339
cg02990612	8	11605426	GeneID:2626	GATA4	grey	0.416689	0.0142275	0.332153
cg02992596	4	155921670	GeneID:166863	MGC27016	blue	0.145443	0.411801	0.812367
cg02992632	3	193928074	GeneID:2257	FGF12	turquoise	0.0790473	0.65677	0.844267
cg02992647	17	33078559	GeneID:11056	DDX52	grey	-0.0576596	0.74601	0.858389
cg02992767	X	135557639	GeneID:959	CD40LG	brown	0.0345807	0.846055	0.871403
cg02994956	22	28206534	GeneID:4744	NEFH	green	0.661205	2.07e-05	0.0080299
cg02998425	14	69993957	GeneID:8747	ADAM21	grey	0.389138	0.0229262	0.395478
cg03000846	17	77583552	GeneID:5881	RAC3	turquoise	0.0497634	0.779871	0.862535
cg03001305	17	37693018	GeneID:6776	STAT5A	yellow	-0.0821505	0.644167	0.843597
cg03001647	1	165958505	GeneID:9019	MPZL1	blue	0.152785	0.388335	0.808985
cg03003256	6	116956250	GeneID:221301	C6orf78	turquoise	-0.201878	0.25223	0.761221
cg03003745	19	47640007	GeneID:284340	UNQ473	turquoise	-0.0678816	0.702869	0.852
cg03007010	19	40958680	GeneID:115703	SNX26	grey	0.226113	0.198489	0.735784
cg03007571	6	26265652	GeneID:3017	HIST1H2BD	blue	0.0191213	0.914523	0.879214
cg03011500	1	149750867	GeneID:57530	CGN	yellow	-0.00937518	0.958033	0.883956
cg03014680	12	10013789	GeneID:160364	CLEC12A	grey	-0.01624	0.927366	0.880061
cg03014957	20	29419723	GeneID:117285	DEFB118	grey	0.144378	0.41527	0.812707
cg03016571	17	46199123	GeneID:55018	C17orf73	brown	-0.0790338	0.656825	0.844267
cg03017475	7	141320810	GeneID:5726	TAS2R38	brown	-0.206409	0.241515	0.75616
cg03019000	3	51679391	GeneID:51368	TEX264	grey	-0.498118	0.00271804	0.152748
cg03020271	19	4818550	GeneID:10226	M6PRBP1	turquoise	-0.331753	0.0552686	0.548481
cg03020597	X	144706502	GeneID:84631	SLITRK2	blue	0.197752	0.26226	0.769918
cg03021690	14	102661717	GeneID:7127	TNFAIP2	yellow	0.122121	0.491435	0.824237
cg03022541	3	129669549	GeneID:165721	DNAJB8	blue	0.0361392	0.839205	0.870603
cg03024246	11	95764276	GeneID:8690	JRKL	brown	-0.213403	0.225581	0.7473
cg03027037	20	23350404	GeneID:63908	NAPB	grey	0.22436	0.202084	0.737867
cg03029145	18	43710585	GeneID:4087	SMAD2	blue	-0.0963216	0.587886	0.837056
cg03029616	21	30907905	GeneID:337966	KRTAP6-1	yellow	-0.111501	0.530134	0.829847
cg03030757	6	35528732	GeneID:2178	FANCE	blue	0.0491477	0.782528	0.862535
cg03032025	5	173249354	GeneID:80315	CPEB4	brown	-0.193015	0.274091	0.772511
cg03033367	X	151627636	GeneID:9598	CSAG2	brown	0.0564368	0.751225	0.858582
cg03037266	X	14457515	GeneID:2742	GLRA2	blue	0.179005	0.31109	0.786909
cg03038672	16	3002057	GeneID:9080	CLDN9	turquoise	0.0507055	0.775809	0.861455
cg03039172	19	50964993	GeneID:147912	SIX5	grey	0.0930263	0.60078	0.839295
cg03044435	4	1134077	GeneID:401114	FLJ35816	blue	-0.0673173	0.705229	0.852137
cg03046445	12	26169093	GeneID:79365	BHLHB3	brown	-0.135025	0.446436	0.819967
cg03047098	16	70400516	GeneID:164	AP1G1	grey	0.301179	0.0834663	0.616624
cg03050522	19	47078802	GeneID:9138	ARHGEF1	blue	-0.0639718	0.719271	0.855151
cg03050748	5	42459312	GeneID:2690	GHR	brown	-0.0662084	0.709873	0.853872
cg03054162	2	70338734	GeneID:51449	PCYOX1	grey	0.144805	0.413879	0.812367
cg03054529	7	29996463	GeneID:9805	SCRN1	brown	-0.08535	0.631274	0.843597
cg03060925	19	45948170	GeneID:284325	FLJ41131	brown	-0.195419	0.268044	0.771522
cg03063797	14	50205216	GeneID:60485	SAV1	blue	0.22541	0.199925	0.735999
cg03064067	12	83831047	GeneID:55117	SLC6A15	grey	0.438317	0.00951734	0.286824
cg03064400	19	40927676	GeneID:199746	U2AF1L3	blue	0.0882842	0.619544	0.841299
cg03065202	22	30017698	GeneID:113791	MGC17330	blue	0.0571831	0.748041	0.858389
cg03073814	17	15843226	GeneID:54902	TTC19	blue	-0.0176412	0.921119	0.879897
cg03076871	20	56660143	GeneID:8675	STX16	grey	0.26683	0.127137	0.673741
cg03077492	5	43448852	GeneID:56477	CCL28	yellow	-0.0541589	0.760968	0.859906
cg03079681	9	21984223	GeneID:1029	CDKN2A	grey	0.284345	0.103137	0.639435
cg03080985	6	80397402	GeneID:83699	SH3BGRL2	blue	0.395779	0.0205061	0.383639
cg03081134	9	36026806	GeneID:8434	RECK	blue	0.0628229	0.724115	0.85527
cg03085312	17	35718807	GeneID:5914	RARA	turquoise	-0.323055	0.0623807	0.568168
cg03085377	13	47791377	GeneID:5925	RB1	yellow	-0.00380274	0.982971	0.887099
cg03086563	1	148123776	GeneID:8338	HIST2H2AC	blue	0.115033	0.517101	0.828339
cg03086857	13	77390569	GeneID:1910	EDNRB	grey	0.319835	0.0651894	0.576031
cg03087937	11	26550132	GeneID:143662	MUC15	turquoise	-0.148177	0.40297	0.811211
cg03097995	19	60360903	GeneID:7137	TNNI3	grey	-0.263542	0.13207	0.681768
cg03098643	4	187881614	GeneID:2195	FAT	brown	-0.155681	0.379297	0.807752
cg03098721	1	84236672	GeneID:79739	TTLL7	grey	0.166478	0.346702	0.797499
cg03099492	10	94823204	GeneID:1592	CYP26A1	grey	-0.206908	0.240355	0.755612
cg03099771	6	27323344	GeneID:10279	PRSS16	turquoise	0.179351	0.310138	0.786909
cg03100146	1	26479433	GeneID:83442	SH3BGRL3	grey	-0.0824527	0.642945	0.843597
cg03100752	19	12708402	GeneID:439	ASNA1	turquoise	-0.127837	0.471221	0.821952
cg03101664	11	64551186	GeneID:29907	SNX15	turquoise	-0.0787627	0.65793	0.844351
cg03102516	2	96535110	GeneID:93082	LINCR	brown	-0.118766	0.503503	0.826112
cg03103192	4	52612028	GeneID:132671	SPATA18	turquoise	-0.154081	0.384275	0.808552
cg03108701	6	97838121	GeneID:253714	C6orf167	grey	0.135111	0.446144	0.819967
cg03109047	9	139152507	GeneID:2902	GRIN1	brown	0.13404	0.449789	0.819967
cg03109316	3	115440593	GeneID:7634	ZNF80	yellow	0.375287	0.0287375	0.433486
cg03109701	12	115659141	GeneID:84900	TMEM118	turquoise	-0.185919	0.292455	0.783048
cg03112869	3	48388773	GeneID:285231	FBXW12	yellow	0.0768777	0.665637	0.847242
cg03113824	19	53499134	GeneID:93233	FLJ32926	blue	0.223016	0.204872	0.739105
cg03115746	4	1864821	GeneID:7468	WHSC1	yellow	0.0928196	0.601592	0.839403
cg03115886	20	2793218	GeneID:5786	PTPRA	brown	-0.272826	0.118497	0.659815
cg03116740	11	831335	GeneID:7106	TSPAN4	turquoise	-0.11784	0.506858	0.826669
cg03117949	21	29318457	GeneID:10600	USP16	blue	0.203945	0.247304	0.7595
cg03118854	22	42619488	GeneID:150379	PNPLA5	brown	0.373177	0.0297203	0.439983
cg03125090	1	181872113	GeneID:10092	ARPC5	blue	0.284858	0.102491	0.639321
cg03127543	X	100999787	GeneID:55998	NXF5	brown	-0.0947337	0.594084	0.8382
cg03132911	5	75734488	GeneID:10788	IQGAP2	grey	-0.143356	0.418615	0.814026
cg03133269	1	22341489	GeneID:54361	WNT4	brown	-0.0112199	0.949785	0.882219
cg03135127	19	13088421	GeneID:55621	TRMT1	grey	-0.0535816	0.763444	0.859906
cg03138091	5	38882297	GeneID:9180	OSMR	turquoise	0.0547206	0.758563	0.859906
cg03138668	19	54636300	GeneID:57030	SLC17A7	grey	-0.103894	0.558729	0.834427
cg03139377	12	193503	GeneID:6539	SLC6A12	yellow	-0.280178	0.10851	0.646978
cg03140978	1	24600714	GeneID:90529	C1orf201	yellow	0.143397	0.41848	0.814026
cg03142203	X	19010746	GeneID:10149	GPR64	grey	0.108141	0.542678	0.831536
cg03143333	18	46047597	GeneID:220136	CCDC11	brown	-0.128571	0.468656	0.82188
cg03143365	19	12638903	GeneID:4125	MAN2B1	grey	0.0566291	0.750405	0.858389
cg03144357	8	145712733	GeneID:9684	LRRC14	grey	0.243869	0.164563	0.712128
cg03146158	15	57452437	GeneID:4643	MYO1E	grey	0.112669	0.525808	0.829572
cg03147990	19	42393578	GeneID:92285	ZNF585B	blue	0.13373	0.450846	0.820941
cg03148461	7	140271535	GeneID:673	BRAF	grey	0.341707	0.0479356	0.524981
cg03149130	9	92444797	GeneID:54769	DIRAS2	turquoise	-0.206459	0.2414	0.75616
cg03152385	16	15096097	GeneID:54700	RRN3	yellow	-0.0641597	0.71848	0.855151
cg03152785	1	110555246	GeneID:3749	KCNC4	brown	-0.26994	0.122599	0.665926
cg03154500	5	271133	GeneID:133957	LOC133957	brown	0.145352	0.412099	0.812367
cg03155724	10	73645457	GeneID:119504	C10orf104	grey	0.194892	0.269363	0.771733
cg03156547	14	22594843	GeneID:64403	CDH24	yellow	-0.214855	0.222367	0.745034
cg03159836	X	24078731	GeneID:7543	ZFX	blue	-0.0926768	0.602154	0.839537
cg03160135	6	117693611	GeneID:245806	VGLL2	brown	0.124631	0.482504	0.821952
cg03160508	11	66580260	GeneID:29984	RHOD	turquoise	-0.279854	0.108936	0.647652
cg03160637	11	60857665	GeneID:1642	DDB1	grey	-0.0487097	0.784421	0.862535
cg03160815	17	77453122	GeneID:256933	NPB	turquoise	0.0303813	0.864566	0.873745
cg03161453	X	39846993	GeneID:54880	BCOR	yellow	0.214624	0.222876	0.745034
cg03163246	4	75139887	GeneID:10895	PPBPL2	brown	-0.180938	0.305805	0.786116
cg03165700	11	107598430	GeneID:472	ATM	blue	0.188911	0.28462	0.778759
cg03166779	7	13995810	GeneID:2115	ETV1	brown	-0.0399884	0.822338	0.868229
cg03167275	21	17807964	GeneID:1525	CXADR	brown	-0.105681	0.551949	0.833137
cg03167763	1	20384984	GeneID:127733	UBXD3	yellow	0.0968866	0.585688	0.836458
cg03167883	8	49665520	GeneID:401459	FLJ46365	turquoise	-0.169217	0.338712	0.795545
cg03169180	17	7251071	GeneID:57555	NLGN2	grey	0.145223	0.412518	0.812367
cg03171924	1	25130919	GeneID:864	RUNX3	turquoise	-0.143307	0.418777	0.814026
cg03172991	19	12966728	GeneID:4784	NFIX	turquoise	-0.430508	0.0110364	0.303876
cg03173722	4	71806504	GeneID:22902	RUFY3	turquoise	-0.276837	0.112966	0.654822
cg03176585	12	27754913	GeneID:60488	MRPS35	grey	0.0479576	0.787673	0.862535
cg03179866	11	102251844	GeneID:4321	MMP12	brown	-0.274287	0.116459	0.656206
cg03184964	12	54870469	GeneID:6601	SMARCC2	grey	-0.0459928	0.796185	0.863421
cg03190825	19	15906788	GeneID:57834	CYP4F11	turquoise	-0.235214	0.180539	0.724411
cg03196745	12	107480242	GeneID:23479	NIFUN	grey	-0.0125702	0.94375	0.881798
cg03197524	5	150441182	GeneID:10318	TNIP1	blue	-0.285987	0.101078	0.638538
cg03198372	22	27798588	GeneID:83999	KREMEN1	turquoise	-0.228995	0.192676	0.734362
cg03199651	4	4913671	GeneID:4487	MSX1	turquoise	-0.0560607	0.752832	0.858847
cg03202897	6	3794687	GeneID:26240	FAM50B	blue	0.149765	0.397894	0.80987
cg03205208	10	7870854	GeneID:22944	KIN	grey	-0.257914	0.140837	0.68989
cg03214212	7	16759859	GeneID:27075	TSPAN13	brown	-0.245858	0.16104	0.710159
cg03214697	22	29231532	GeneID:284904	SEC14L4	brown	0.0180801	0.919162	0.879897
cg03218374	20	844981	GeneID:51378	ANGPT4	grey	0.144934	0.413459	0.812367
cg03218909	1	154855632	GeneID:60484	HAPLN2	blue	-0.0556165	0.75473	0.85913
cg03221436	X	48803035	GeneID:90060	JM11	turquoise	0.00261764	0.988278	0.887099
cg03221619	19	7673348	GeneID:2208	FCER2	turquoise	-0.0974267	0.58359	0.836421
cg03221914	6	27891310	GeneID:8331	HIST1H2AJ	turquoise	0.232928	0.184936	0.728259
cg03222066	11	118524594	GeneID:64137	ABCG4	grey	-0.151494	0.392405	0.80987
cg03224418	20	62082302	GeneID:140700	SAMD10	turquoise	-0.504743	0.00233253	0.138631
cg03231024	1	153367125	GeneID:1942	EFNA1	brown	-0.173381	0.326783	0.791376
cg03234661	14	69335043	GeneID:6554	SLC10A1	yellow	-0.114722	0.518242	0.828339
cg03237153	19	243070	GeneID:8612	PPAP2C	grey	0.147846	0.404035	0.811413
cg03240509	12	4788430	GeneID:3742	KCNA6	turquoise	-0.181805	0.303454	0.784864
cg03240745	19	47532896	GeneID:1954	EGFL4	blue	-0.068229	0.701418	0.851504
cg03241282	3	199291888	GeneID:348840	LOC348840	yellow	0.184629	0.295877	0.783048
cg03242880	11	110888125	GeneID:54766	BTG4	blue	0.092052	0.604615	0.839797
cg03243506	20	2465231	GeneID:117532	TMC2	blue	0.291397	0.0945091	0.631771
cg03243946	12	21702301	GeneID:3945	LDHB	grey	0.0556234	0.7547	0.85913
cg03245641	11	64459991	GeneID:170589	GPHA2	turquoise	0.0299885	0.866301	0.873863
cg03245962	3	143649747	GeneID:54464	XRN1	grey	0.120606	0.496865	0.825495
cg03247626	6	126319486	GeneID:135114	HINT3	grey	0.218172	0.215136	0.742276
cg03251655	17	30783625	GeneID:55106	FLJ10260	grey	0.000844818	0.996217	0.887099
cg03251857	9	133154401	GeneID:84814	PPAPDC3	turquoise	-0.218842	0.213696	0.742276
cg03256955	3	30624021	GeneID:7048	TGFBR2	blue	-0.098758	0.578433	0.834783
cg03257423	19	49552660	GeneID:7771	ZNF228	grey	-0.00403247	0.981942	0.887099
cg03258472	19	6414949	GeneID:92359	CRB3	grey	-0.0557501	0.754159	0.85913
cg03259469	10	30065299	GeneID:6840	SVIL	grey	-0.117303	0.508811	0.826669
cg03262773	1	46485200	GeneID:8438	RAD54L	blue	-0.0459673	0.796296	0.863421
cg03264209	16	3871886	GeneID:1387	CREBBP	turquoise	0.280407	0.108209	0.646807
cg03264414	9	137593518	GeneID:5047	PAEP	grey	0.01864	0.916667	0.87965
cg03266453	2	119322525	GeneID:2019	EN1	yellow	0.169357	0.338307	0.795545
cg03270204	6	30959617	GeneID:780	DDR1	turquoise	-0.116774	0.510738	0.826807
cg03271651	1	149698473	GeneID:23126	POGZ	blue	0.321426	0.0637893	0.572994
cg03271907	10	131302633	GeneID:4255	MGMT	brown	0.0861573	0.628038	0.842776
cg03274876	4	170915581	GeneID:54969	FLJ20534	blue	-0.0241825	0.892017	0.877198
cg03277051	3	100839356	GeneID:1295	COL8A1	turquoise	0.30005	0.0846867	0.6185
cg03277112	6	131991404	GeneID:9439	CRSP3	turquoise	-0.296597	0.0885073	0.62116
cg03279443	10	76641058	GeneID:7417	VDAC2	grey	-0.0131673	0.941083	0.881653
cg03283421	10	124600974	GeneID:50624	CUZD1	yellow	-0.120911	0.495771	0.825339
cg03283569	9	127003002	GeneID:10244	RABEPK	turquoise	-0.0756289	0.670761	0.8485
cg03283842	2	179052049	GeneID:51661	FKBP7	grey	0.117017	0.509853	0.826669
cg03285457	10	102978519	GeneID:10660	LBX1	brown	-0.127415	0.472698	0.821952
cg03287877	17	40495352	GeneID:79877	DCAKD	turquoise	-0.442904	0.00871074	0.275237
cg03291145	X	2994515	GeneID:416	ARSF	grey	0.104213	0.557518	0.834427
cg03292149	19	49971605	GeneID:23624	CBLC	turquoise	-0.0648177	0.715712	0.855151
cg03293770	11	60953651	GeneID:54949	FLJ20487	grey	0.141763	0.423858	0.814949
cg03293882	19	57223250	GeneID:80110	ZNF614	blue	-0.0532784	0.764745	0.859906
cg03294491	18	43712241	GeneID:4087	SMAD2	yellow	0.192639	0.275044	0.772571
cg03294557	18	59463457	GeneID:6318	SERPINB4	turquoise	-0.228491	0.193683	0.735056
cg03297731	16	30031794	GeneID:79153	GDPD3	turquoise	-0.23839	0.174555	0.721178
cg03298413	6	32203919	GeneID:1388	CREBL1	blue	0.00138877	0.993781	0.887099
cg03301801	1	109065806	GeneID:163479	FNDC7	brown	-0.288816	0.0976004	0.636119
cg03305230	17	17526063	GeneID:10743	RAI1	blue	-0.0374829	0.833309	0.86958
cg03309967	19	40927024	GeneID:55851	PSENEN	grey	0.0556487	0.754592	0.85913
cg03311899	12	121753810	GeneID:338442	GPR109A	turquoise	-0.0550177	0.757291	0.859906
cg03312426	19	54835607	GeneID:6237	RRAS	blue	0.0929427	0.601108	0.839295
cg03312532	15	87967037	GeneID:90381	C15orf42	turquoise	0.0084354	0.962236	0.884215
cg03312792	20	43283173	GeneID:6407	SEMG2	brown	-0.281418	0.10689	0.645626
cg03316864	19	17767309	GeneID:10331	B3GNT3	turquoise	0.0492777	0.781967	0.862535
cg03317245	17	3547263	GeneID:5026	P2RX5	turquoise	0.126058	0.477464	0.821952
cg03320844	6	121798538	GeneID:2697	GJA1	turquoise	0.00624992	0.972016	0.885774
cg03327494	3	197422445	GeneID:131540	ZDHHC19	blue	-0.131093	0.459906	0.821489
cg03328804	11	75203937	GeneID:7405	UVRAG	blue	0.164825	0.351579	0.799151
cg03329165	3	113534908	GeneID:4345	CD200	blue	0.011254	0.949632	0.882219
cg03329572	1	155789877	GeneID:83416	FCRL5	brown	0.0932228	0.600007	0.839278
cg03330058	3	128875093	GeneID:80325	ABTB1	brown	-0.305319	0.0791034	0.608476
cg03330516	20	61649188	GeneID:6725	SRMS	blue	-0.313622	0.0708883	0.589802
cg03332271	3	49916155	GeneID:4486	MST1R	turquoise	-0.0862778	0.627555	0.842539
cg03332970	11	124137762	GeneID:90952	ESAM	grey	-0.00283568	0.987301	0.887099
cg03334529	20	44521636	GeneID:284747	ZNF663	grey	-0.114265	0.519922	0.828938
cg03336167	11	2887571	GeneID:5002	SLC22A18	turquoise	0.415845	0.0144452	0.332153
cg03338064	5	61678134	GeneID:3796	KIF2	brown	-0.117752	0.507179	0.826669
cg03340878	6	28033145	GeneID:26212	OR2B6	yellow	-0.224063	0.202698	0.737867
cg03343942	12	54911376	GeneID:283375	SLC39A5	turquoise	-0.115289	0.516163	0.828323
cg03347966	8	145553267	GeneID:26233	FBXL6	brown	-0.0806138	0.650396	0.843597
cg03349251	6	10940458	GeneID:4117	MAK	grey	-0.138318	0.435321	0.818008
cg03349935	15	63148388	GeneID:51285	RASL12	blue	0.0305228	0.863941	0.873637
cg03352153	6	64088388	GeneID:51557	GLULD1	brown	-0.276804	0.113011	0.654822
cg03354772	10	134606493	GeneID:255352	C10orf93	brown	0.235187	0.180591	0.724411
cg03355526	5	178301021	GeneID:285676	ZNF454	green	0.441062	0.00902732	0.278288
cg03363283	12	10854935	GeneID:50835	TAS2R9	brown	-0.196803	0.264602	0.770437
cg03364504	1	113194699	GeneID:388666	FLJ36116	turquoise	0.217729	0.216092	0.742336
cg03364781	4	113518042	GeneID:80216	ALPK1	brown	-0.0129983	0.941838	0.881798
cg03365432	6	167332971	GeneID:11116	FGFR1OP	blue	0.0018416	0.991753	0.887099
cg03365437	15	56145166	GeneID:8854	ALDH1A2	green	0.606494	0.000143425	0.0244936
cg03366382	11	2139220	GeneID:3630	INS	blue	0.300521	0.0841759	0.617246
cg03368758	4	16509831	GeneID:9079	LDB2	yellow	0.300656	0.0840298	0.617246
cg03370542	1	63022194	GeneID:84938	ATG4C	blue	0.106864	0.547483	0.832393
cg03375002	7	73261812	GeneID:7462	LAT2	yellow	-0.419264	0.0135801	0.327716
cg03375833	3	9834360	GeneID:26140	TTLL3	yellow	-0.0812338	0.64788	0.843597
cg03377682	15	41825918	GeneID:2923	PDIA3	brown	-0.297754	0.0872127	0.620521
cg03380645	2	85748559	GeneID:6439	SFTPB	yellow	0.233977	0.182909	0.726201
cg03381111	15	22847664	GeneID:63968	PWCR1	yellow	-0.260425	0.136875	0.687359
cg03382564	1	33494712	GeneID:149076	FLJ25476	brown	-0.132798	0.454036	0.82095
cg03386140	1	211255813	GeneID:90806	ANGEL2	grey	0.0712115	0.689003	0.850053
[truncated: 14,156 more rows]
