# Supplementary material for: Epigenetic Predictor of Age
Source: PLoS One. 2011 Jun 22;6(6):e14821. doi: 10.1371/journal.pone.0014821 (PMC3120753; doi:10.1371/journal.pone.0014821)
Supplement: Table S2 — Array probes found to be positively correlated with age in blood (published data) and in saliva (present study). (0.04 MB XLS) [file pone.0014821.s003.xls]

## Sheet: Sheet1
TargetID	Chr	MapInfo	Gene_ID	Symbol	corr	qval
cg00059225	5	151284550	2741	GLRA1	0.646	0.012
cg12799895	7	98084588	4885	NPTX2	0.754	0.001
cg15747595	8	98359056	85453	TSPYL5	0.612	0.022
cg16232126	2	107969437	60482	SLC5A7	0.602	0.027
cg18236477	13	24941066	51761	ATP8A2	0.722	0.002
cg19594666	7	127668516	3952	LEP	0.624	0.017
cg19885761	5	175156252	10814	CPLX2	0.677	0.005
cg19945840	1	1157899	126792	B3GALT6	0.699	0.003
cg21801378	15	70399179	60677	BRUNOL6	0.703	0.003
cg27320127	2	47651900	56660	KCNK12	0.722	0.002
